# Supplementary material for: Genome-wide identification of Hami melon miRNAs with putative roles during fruit development
Source: PLoS One. 2017 Jul 24;12(7):e0180600. doi: 10.1371/journal.pone.0180600 (PMC5524408; doi:10.1371/journal.pone.0180600)
Supplement: S1 Table — (XLS) [file pone.0180600.s005.xls]

## Sheet: sheet1
S1 Table Identification of conserved miRNAs in Hami melon.
miRNA family	Name	Sequence (5'-3')	Length (nt)	Read count
				10DAF_2013	10DAF_2014	20DAF_2013	20DAF_2014	30DAF_2013	30DAF_2014	40DAF_2013	40DAF_2014
miR156	cme-miR156a/c/d/i	UGACAGAAGAGAGUGAGCAC	20	14	5	24	20	46	10	50	20
	cme-miR156b	UUGACAGAAGAUAGAGAGCAC	21	30	28	77	173	82	34	134	51
	cme-miR156e	UUGACAGAAGAUAGAGGGCAC	21	3	4	2	4	8	2	29	15
	cme-miR156f	UGACAGAAGAUAGAGAGCAC	20	1	3	1	7	4	1	5	4
	cme-miR156g/h	UGACAGAAGAGAGGGAGCAC	20	2	1	4	4	10	1	82	22
	cme-miR156j	GUUGACAGAAGAGAGUGAGCAC	22	23	15	42	40	97	14	135	44
miR159	cme-miR159a	UUUGGAUUGAAGGGAGCUCUA	21	83090	58441	76614	208763	93009	16662	63913	35853
	cme-miR159b	AUUGGAUUGAAGGGAGCUCCU	21	3520	3744	1622	1858	325	115	181	195
	cme-miR319a/b	UUGGACUGAAGGGAGCUCCC	20	5631	14382	7224	48672	3051	1371	470	3662
	cme-miR319c/d	UUGGACUGAAGGGAGCUCCU	20	3242	3783	3001	6617	1227	402	262	611
miR160	cme-miR160a/b/c	UGCCUGGCUCCCUGUAUGCCA	21	27	14	15	15	7	3	1	2
	cme-miR160d	UGCCUGGCUCCCUGAAUGCCA	21	1	0	0	0	0	0	0	0
miR162_1	cme-miR162	UCGAUAAACCUCUGCAUCCAG	21	339	841	606	2035	732	253	188	217
miR164	cme-miR164a	UGGAGAAGCAGGGCACGUGCU	21	384	468	442	515	516	204	322	258
	cme-miR164b	UGGAGAGGCAGGGCACAUGCU	21	14	11	11	29	12	4	6	5
	cme-miR164c/d	UGGAGAAGCAGGGCACGUGCA	21	240	76	545	1511	4499	887	3369	2005
miR166	cme-miR166a/b/c/d/f/h	UCGGACCAGGCUUCAUUCCCC	21	39	22	71	105	242	66	17	26
	cme-miR166e	UCGGACCAGGCUUCAUUCCUC	21	2	3	4	4	1	1	0	1
	cme-miR166g	UCGGACCAGGCUUCAUUCCC	20	26	2	49	16	16	6	1	3
	cme-miR166i	UCGGACCAGGCUUCAUUCUC	20	1	0	1	0	2	0	0	3
miR167_1	cme-miR167a/b	UGAAGCUGCCAGCAUGAUCUA	21	30	1	27	4	19	1	3	2
	cme-miR167c	UGAAGCUGCCAGCAUGAUCUU	21	27	23	26	9	5	0	0	1
	cme-miR167d/f	UGAAGCUGCCAGCAUGAUCUG	21	70	78	61	168	137	4	38	17
	cme-miR167e	UCAAGCUGCCAGCAUGAUCUA	21	0	5	0	0	0	0	1	0
miR168	cme-miR168	UCGCUUGGUGCAGGUCGGGA	20	179	14	109	4	16	6	4	0
miR169_1	cme-miR169a/b	UAGCCAAAAAUGACUUGCCUG	21	4	0	4	0	1	1	1	0
	cme-miR169c/d/o	UAGCCAAAGAUGACUUGCCUG	21	7	3	5	11	7	5	9	1
	cme-miR169e/n	UAGCCAAGGAUGACUUGCCUG	21	1	1	0	0	0	0	0	0
	cme-miR169i/j/l/m	UAGCCAAAAAUGACUUGCCUGC	22	5	8	5	17	18	11	13	3
miR169_2	cme-miR169f/h	CAGCCAAGGAUGACUUGCCGG	21	1	30	1	0	0	1	0	0
	cme-miR169g	AAGCCAAGGAUGAAUUGCCGG	21	15	17	7	22	19	11	4	6
	cme-miR169k	UGAGCCAAGGAUGACUUGCCU	21	3	7	1	6	9	4	14	24
	cme-miR169r	GAGCCAAGAAUGACUUGCCGG	21	1	0	0	0	1	0	0	0
miR169_8	cme-miR169p/q/s	UGAGCCAAAGAUGACUUGCCU	21	0	1	1	1	1	1	0	0
miR169	cme-miR169t	UGAGCCAAGAAUGACUUGCCGGC	23	74	65	91	76	211	70	182	38
miR171_1	cme-miR171a/e/g	UGAUUGAGCCGCGCCAAUAUC	21	0	3	0	0	0	0	0	0
	cme-miR171b/d	UUGAGCCGUGCCAAUAUCACG	21	5	3	6	0	1	0	0	1
	cme-miR171c/f	UGAUUGAGCCGUGCCAAUAUC	21	3	4	4	4	6	0	1	0
	cme-miR171h	UGAUUGAGCCGCGUCAAUAUC	21	0	0	0	0	0	1	0	0
miR172	cme-miR172a	GGAAUCUUGAUGAUGCUGCAG	21	20	11	28	16	22	2	9	2
	cme-miR172b/c	AGAAUCUUGAUGAUGCUGCAU	21	34	80	138	260	162	35	54	63
	cme-miR172d	GGAAUCUUGAUGAUGCUGCAU	21	12	1	19	19	26	5	9	7
	cme-miR172e	AGAAUCUUGAUGAUGCUGCAG	21	26	325	86	12	4	1	2	1
miR1863	cme-miR1863	AGCUCUGAUACCAUGUUAGAUUUG	24	0	0	1	4	1	0	0	2
miR2111	cme-miR2111a/b	UAAUCUGCAUCCUGAGGUUUA	21	129	114	240	543	252	53	140	160
miR390	cme-miR390a/b/c/d	AAGCUCAGGAGGGAUAGCGCC	21	8	33	6	18	4	4	1	2
miR393	cme-miR393a/b/c	UCCAAAGGGAUCGCAUUGAUC	21	278	222	235	221	114	30	83	54
miR394	cme-miR394a/b	UUGGCAUUCUGUCCACCUCC	20	151	266	102	245	144	81	49	59
miR395	cme-miR395a/d/e/f	CUGAAGUGUUUGGGGGAACUC	21	125	16	107	36	88	6	40	11
	cme-miR395b/c	UUGAAGUGUUUGGGGGAACUC	21	108	4	85	12	22	2	9	2
miR396	cme-miR396a/c/d	UUCCACAGCUUUCUUGAACUU	21	34165	3091	44485	5138	2693	437	1298	662
	cme-miR396b	UUCCACAGCUUUCUUGAACUG	21	101184	406207	119967	422073	284289	74097	153515	68454
	cme-miR396e	UUCCACGGCUUUCUUGAACUG	21	179	365	112	368	128	53	81	56
miR397	cme-miR397	UCAUUGAGUGCAGCGUUGAUG	21	15	0	75	2	7	0	3	2
miR398	cme-miR398a	UGUGUUCUCAGGUCGCCCCUG	21	66	55	151	26	248	6	1	0
	cme-miR398b	UGUGUUCUCAGGUCACCCCUU	21	4	4	3	5	6	20	1	0
miR399	cme-miR399a	UGCCAAAGGAGAUUUGCCCCG	21	0	0	0	6	3	0	0	0
	cme-miR399b	UGCCAAAGGAGAGUUGCCCUA	21	4	1	9	0	3	0	0	1
	cme-miR399c	UGCCAAAGGAGAUUUGCCCGG	21	3	2	8	4	27	0	3	0
	cme-miR399d/e	UGCCAAAGGAGAGUUGCCCUU	21	6	7	15	26	20	6	3	5
	cme-miR399g	AGGGCUUCUCUCCAUUGGCAGG	22	3	14	29	19	87	10	16	10
miR408	cme-miR408	AUGCACUGCCUCUUCCCUGGC	21	27	7	83	17	194	2	25	2
miR477	cme-miR477a	ACCUCCCUCAAAGGCUUCCAA	21	0	0	0	0	1	0	0	0
	cme-miR477b	CUCUCCCUCAAAGGCUUCUG	20	1	2	2	3	0	0	0	2
miR530	cme-miR530b	UGCAUUUGCACCUACACCUU	20	5	0	3	0	2	0	9	4
miR7129	cme-miR7129	AGUCAAAUCUAAACGAUCGUGUAU	24	501	621	487	677	317	216	138	537
miR7130	cme-miR7130	GUUUGGAAUGUGCGAGAUGUGUGC	24	6	4	2	2	3	0	0	4
miR858	cme-miR858	UCUCGUUGUCUGUUCGACCUU	21	3	2	2	0	0	0	1	0
				234117	493560	257183	700462	393204	95218	224925	113192	Total reads
