# Supplementary material for: Genome-wide identification of Hami melon miRNAs with putative roles during fruit development
Source: PLoS One. 2017 Jul 24;12(7):e0180600. doi: 10.1371/journal.pone.0180600 (PMC5524408; doi:10.1371/journal.pone.0180600)
Supplement: S2 Table — (XLS) [file pone.0180600.s006.xls]

## Sheet: 工作表1
S2 Table The precursor sequence of conserved miRNAs.
Name	Sequence (5'-3')	Length (nt)
cme-MIR156a	AAGGGGAGGUGACAGAAGAGAGUGAGCACAUAAGGUAACUUUCUUGCAUGUUAGGGUUCAUGCUUGAAGCUUUAUGUGCUUACUCUCUAUCUGUCACCCACCAAAA	106
cme-MIR156b	UAUAUGUUGUUGACAGAAGAUAGAGAGCACAGAUGAUGAUAUGCAAAAAUUUCAUCAAUCAUUAUUAUUAAUAUCAUUCUUUGUUUUUUAGGGUUUAGAACUUUAGAGAGAGACAUUAUUAUCCUUAUCACUAUGCAUUUCACUCCAUUUGUGCUCUCUAUGCUUCUGUCAUCACUCUCUUC	182
cme-MIR156c	GGGCAGGAGAGUGACAGAAGAGAGUGAGCACACGCUGCAGCCAAAUGUAUGAAAGGCAUACCUUUGCGGGUGCGUGCUCACUUCUCUUUCUGUCAGCUUCCCCGU	105
cme-MIR156d	UGGAUAAUUUGACAGAAGAGAGUGAGCACCCAGAGGCAGUUGCUAUAAAGUGUAUACCAAUACUUUUGCGUGCUCACUUCUCUCUCUGUCAGAUUCGUUAA	101
cme-MIR156e	ACCUAUGUUGUUGACAGAAGAUAGAGGGCACAGACGAUGAAAUGCAUAUUUGGUGCAUCUCAAUCUUUUGUGCUCUCUAUACUUCUGUCAUCACCUUUUCA	101
cme-MIR156f	UAUAUUGUUGCUGACAGAAGAUAGAGAGCACAGAUGGGGAGAUGCAUAAAUUCAAGGGAAAGCUUCUCUUUCAUUUGUGCUCUCUAUUCUUCUGUCAUCACCUUUCA	107
cme-MIR156g	CAAGGAAGGUGACAGAAGAGAGGGAGCACACAUGGUUCGUUUCUUGCAUGGCCGCUUAUGCUAGAAAUUCUGUGUGCUUUCUCUCUCUCUGUCACCAGUCUUAA	104
cme-MIR156h	AUUAGGGGGUGACAGAAGAGAGGGAGCACACAUAGUUGUUUUCUUGCAUAUGCAAAAUAUAAUGUUGUGUUGAUUAAUUCUCCAUAAAUGAUAUAUUAAUGCUUGAAGCUUUGUGUGCUCUCUAUCUCUCUGUCACCCCUCUAAC	145
cme-MIR156i	UAUGAAAAAAGUGGGAAUUGAGAAAAGCAGAAAAGACCCAGAGAGAAUUGAAAGAGCUGACAGAAGAGAGUGAGCACACACUAAACCUAAUUGUAUGAGAAAAUUAAAAAAAAGUUGAAAGUUCAUACCUUUACUUAGUAUGUGCUCAUUUCUCUUUCUGUCAGGCCCUUCUC	173
cme-MIR156j	GUUGACAGAAGAGAGUGAGCACACAGAGGCUUUUGGUAUAAUAAUAUGCCAUUGCUCUUGUGUGCUCACUUCUCUUUCUGUCAGUUU	87
cme-MIR159a	GAGGCAGAGCUCCUUGAAGUCCAAUAGAGGUUUAUGCCAGGUUGAUUGAGCUGCUAAGCUAUGGAUCCCACAGCCCCUAUUGCUAUAUCCAUCAUGUUGUUGUAUAAUAUCUUUAAAGCUGAUAGGCCUGUGGCUUGCAUAUCUCAGGAGCUUCAUCACCUGUUUCUGUUAGAUCCUUGUUUGGAUUGAAGGGAGCUCUACAUCUUCUCU	210
cme-MIR159b	GCGAUGGAGCUCCCUUUGAUUCAAAGAGAGGGUGGGAGGAAGGUGAAAGGAAGUGCUGCGAGUUCAUGAAUACCUGUGGGGUGCCGCUCUGCCUCCAUGGCGGCCGCACCUUCCAAAGGUUUGCAUGCGCUCGGAGCUGUUCUUACCUUCUCUUUUCCUUUAUUGGAUUGAAGGGAGCUCCUCUUAAUAACC	192
cme-MIR160a	GUGUGUAUGUGCCUGGCUCCCUGUAUGCCAUUUGUAGAGCUCAUCAGAAUCCGAUGGGCCUCCGCAGAUGGCGUAUGAGGAGCCAUGCAUAUAUCUUAA	99
cme-MIR160b	CUUUCAAUAUGCCUGGCUCCCUGUAUGCCAUUUGUAGAGCGCUCACCGUCAUUCCCGAUGGCCUCCGCGCAUGGCGUAUGAGGAGCCAAGCAUAUCCAUAUC	102
cme-MIR160c	UCAUCGUAAUGCCUGGCUCCCUGUAUGCCAUUUGCAAAGCCCAUCAUCUAAAAAUAGGUGGCCUUCUCGAAUGGCAUGCAAGGAGCCAUGCAUGUAUAAAUU	102
cme-MIR160d	UAUGCCCCCUGCCUGGCUCCCUGAAUGCCAACUACGAAGGCUUUGCUAAAAGUUCUUAUUCGCAUCCUUCUUAAUUGGCAUCACGGGAGUCAUGCAGGCACCUUUA	106
cme-MIR162	GUCAGUGGAGGCAGCGGUUCAUCGACCCCUUCUUGCGAUUUGUACUGAUUCGUAUCACAAAAACACGAACCGGUCGAUAAACCUCUGCAUCCAGCGCUCUCUC	103
cme-MIR164a	AUGAAGAGCAAGAUGGAGAAGCAGGGCACGUGCUUUACUAACUCAGUUCCAAUUCAAAAAUCCCUUCUUUUCUUUUUCUUUCUCUUUUUCU	91
cme-MIR164b	UGAGCCAUGCUGGAGAGGCAGGGCACAUGCUAGAUUUACCAGCAAGAUGGUAAGUUUUAGCAUGUGCUCUUCUUCUCCAACUUGGAUUC	89
cme-MIR164c	AAUUCUUGUUGGAGAAGCAGGGCACGUGCAAACUCACCCAUUUUCUAAACCCUUUGCACGUGCUCCCCUUCUCCAACAUGGCUUC	85
cme-MIR164d	CCGAUCAGGAUGGAGAAGCAGGGCACGUGCAUUACUCACUCAUGUAACUCCACACCCACGUGGCUGCCUCCGAGUGGGUUGUUCAUGUGCCCCUCUUCUCCAUCCUGACCAC	112
cme-MIR166a	UUGAGGGGAAUGCUGUCUGGUUCGAGACCGUUUAUCUGAUAUCUGUCAUGUUUCCAUGGUGAGAACGAUCUCGGACCAGGCUUCAUUCCCCCCAACUCGAA	101
cme-MIR166b	UUGAGGGGAAUGUUGUCUGGCUCGAGGACACUUUUAUUCGAUCUUUUGAUUUUUGUGUUUAUAUUUAGUGUCGUCGGACCAGGCUUCAUUCCCCCCAAUUAAU	103
cme-MIR166c	UUGAGGGGAAUGUUGUCUGGCUCGAGGUCACUUUUUUCUCUAAAAUUAAUUCCAUCUUUCGUUUUAAUUUCAAACAAAUUACUACGAUCGACGAAUUGAUUCAUUCGAAACGAAGUGUCGUCGGACCAGGCUUCAUUCCCCCCACAAAUU	150
cme-MIR166d	UUGAGGGGAAUGUUGUCUGGUGCGAGAUCUUUCAUUUCUUUUGAAUUUUUGAUAAACCCUUCAAAUUACAACUCUUACUUUUGAAUGAUUUCGGACCAGGCUUCAUUCCCCUCAACAAAAC	121
cme-MIR166e	GUGUUUGGAAUGGAGUUUGCUCCGAAAUCUUUUUUUUGUCAAUCCUUUUGAAAGGAGAAGAAAUAAAACUACAUGUCAAUGUCUUUUCCUGUCAUUUUUUCUUAAGUUUUCUUUCUUGCUUUCUUCUUUAUGAUCUUCAAAAUUUUUAUUCUAUGUUGUUUUUUUCCCUGACUAAAAGUAGUCUUUUUCUUCUUCUUCCUCUUAUUUGAAAGUUUGUUCGUGUUGAAUAAAUGGAAAAAAUGAUCUCGGACCAGGCUUCAUUCCUCACACGUACCU	276
cme-MIR166f	UUGAGGGGAAUGUUGUCUGGCUCGAGGACACUUGUUCUUUUUCAUCCACUUCUUGAAUUCAUUAGUGUCGUCGGACCAGGCUUCAUUCCCCCCAAUUGCC	100
cme-MIR166g	UGAUGGGAAUGUUGUUUGGCUCGAGGUUCAUAUAUAUCAAACUAUAUCAAAUUUUUUGGAUAAAGAAAAAGGGUUGUUGUUGGAUUGUUAAAUAUAUAAUCUCGGACCAGGCUUCAUUCCCGUCAACCAA	130
cme-MIR166h	UUGUGAGGAAUGUUGGCUGGCUCGAGGCUUUUCAAAACAAAGAUGUUCUUUUUUCUUUUUUUUUUCCUUUUUUUCAACUUGGAAAAAGAAGAGAAAAGAAAAGAAGAGAGAACUUUUAGGCUUCGGACCAGGCUUCAUUCCCCUCAACUCAAA	153
cme-MIR166i	UGAGGAGAAUGGAAACUGGUUCGAGAACGUUUGUAUGGAUGAACAUAAAAAGAGAGUCUUUCAUCCGAACGAUCUCGGACCAGGCUUCAUUCUCGCCAGCU	101
cme-MIR167a	AGGAAAAGGUGAAGCUGCCAGCAUGAUCUACCUCUGGUCUGCUAGCUUGAAAAGACAAAAGCGUAAAGAUAAAGAGAUUGAUUCAUACCAAUUUCUUUUUUCUUGAUCCUCCAUUGCUAACCCUAGUUAGGUCAUGCUCUGACAGCCUCACUCCUUCCUA	160
cme-MIR167b	CACCAGCAGUUGAAGCUGCCAGCAUGAUCUAAACUUCUUCUUGCUCUUCACUCAAGCCAAGGAAAGAUCAGAUCAUAUGGUAGCUUCACCUUUUGAUG	98
cme-MIR167c	CACUACCAGUUGAAGCUGCCAGCAUGAUCUUAACUUUUCUCUUCUACUUCUUCCUCUUCUUUCUUUGAGGAAAGAUCAGAUCAUGCGGCAGUUUCACCUGUUGUUG	106
cme-MIR167d	UUUGAGAGGUUGAAGCUGCCAGCAUGAUCUGAUUUAAUUUGCUGAAUUCUCUUUUAAUUUAGAGAUUUUCAUAAAGCAAUAUUAUUGAAAUUAAUAAGGCAAAAAAUGGGUUUUCUUCUAUGGAUCUUGAUGAUGUUAUGCUUUUCAAGGGUUUUUUUUUUUAAUUUGAAAAUCAGGUCAUUCUAGCAGCUUCAAUCACUCAUU	204
cme-MIR167e	UUAUAUCAGUUCAAGCUGCCAGCAUGAUCUAACCUUAACCUCUCCUAAUUUUUAAUUUUUAAUUUUGUAAAUAUUGAGGUUAAUGAUCAGAUCAUAUGGCAGUUUUACCUGUUAUUG	117
cme-MIR167f	UUUGAGAGGUUGAAGCUGCCAGCAUGAUCUGAGGAACGCUAAAACAUUUUGUUAAAGAUUGGUUUCUUCCAUCAGGUCAUCUUACAGCUUCAAUCAUUCAAU	102
cme-MIR168	GGUCUCUAAUUCGCUUGGUGCAGGUCGGGAACCGCUUCGCUCAGCCUACGGUUUACGUUUUGUCGUUGGCCGGUCCUUCUUCAUUUUCCUUUUUUGUUCUUCUCUGCUUUUGUUUUUUGCUUAAUUUCUUUGCCGCUGUGCGGUGUUAUCUUGUUGCGAAAAUGUGUGGGCGAAUUGGAUCCCGCCUUGCAUCAACUGAAUCGGAAACCG	210
cme-MIR169a	CUUGUUUGGUAGCCAAAAAUGACUUGCCUGUAGGACAUUAUCUUCUUAAUACUAAUUUUGAGUUUCUUAAAUAUUGAAGAGACUCUUAAUUAUUAGUUAUAUUACGGGCAGUUGUUUUAGGCUAAUUUGACAGACUCUUUUCGAUCAUGUUAGAUUUUUUCUUCCCUUUUAACUACGAAAAUAUGAAAAGUUUCUUAUCAAGAAAGAGUUAAGAUCAAAGAGAGGUACAUCUCGAAAAGAAAAGUAUUGUUUGAUAGCCAAAAAUGACUUGCCUGCUAAUUCGAUGAGCAAAAGAGAUCUAGUUUUAUUACUUAGAACUUGAAUGAGCUUCAUUUUCAGGCAGUCUUUUUGGCUAAUCUAACAAG	365
cme-MIR169b	CUUGUUUCGUAGCCAAAAAUGACUUGCCUGUAGGACAUUAUCUUCUUAAUACUAAUUUUGAGUUUCUUAAAUAUUGAAGAGACUCUUAAUUAUUAGUUAUAUUACAGGCAGUUGUUUUAGGCUAAUUUGACAGGCUCUUUUCGAUCAUGUUAGAUUUUUUCUUCCCUUUUAACUACGAAAAUAUGAAAAGUUUCUUAUCAAGAAAGAGUUAAGAUCAAAGAGAGGUACAUCUCGAAAAGAAAAGUAUUGUUUGAUAGCCAAAAAUGACUUGCCUGCUAAUUCGAUUAGCAAAAGAGAUCUAAAUUUAUUACUUAGAACUUGAAUGAGCUUCAUUUUCAGGCAGUCUUUUUGGCUAAUCUAACAAG	365
cme-MIR169c	CUCGUUUGGUAGCCAAAGAUGACUUGCCUGUAGGACGUUAUCUUCUUAAUAUUAAUUUUGAGUUUCUUAAAUAUAGAGACUCUUAAUUAGUUAUAUUACAGGCAGUUGUCUUGGGCUAAUUUGACAAGCUCUUUUCGAUCAUGUUAGAUUUUUUCUUCCUUUUAACUAAGAAAGUAUCAAAAAUUUCUUAUUAAGAAAGAGUUUAAGAUCAAAAGAUCAGGUCCAUCCAAAAAAGAAAAGUAUUGUUUGAUAGCCAAAAAUGACUUGCCUGCUAAUUCGAUGAGCAAAAGAGAUCUAUUUUUUAUUACUUAGAACUUGAAUGAGCUUCAUUUUCAGGCAAUCUUUUUGGCUAAUCUAACAAG	362
cme-MIR169d	UUUGUUUGGUAGCCAAAGAUGACUUGCCUGUUACAUAGCUUCUUAAAGUUUAUGUAUUUAUUAAAUAUUCUAGAAACUCUUAGUUUGUUGCAUUACAGGCAGUCGUCAUUGGCUAAUUUGACAAA	125
cme-MIR169e	GGUAAUGUUGUAGCCAAGGAUGACUUGCCUGCAUAUAACUAAUAAUACAAAGAGAAAGAAAGAGAGAGGGGUCGAGGAAACUGUUGUCGAUUGGUUUUUGUAGGCAGUCUCCUUGGCUAAUAUCAAACC	129
cme-MIR169f	GAGUUGAAUGCAGCCAAGGAUGACUUGCCGGCGAUUUAUAUCGCCGGCCAGCGUCAAUGUGGGGCGGCGCGGCGGCAAGUCGUCCUUGGCUACCUUGAGUUC	102
cme-MIR169g	AGGACUACUAAGCCAAGGAUGAAUUGCCGGCAAUGCAUCAAUAUAUAUUUGAUCUUAGUUUAUGAUAUAAUAAUGUAUAGACAACUUCUUCUUCUUUGUAGCCGGCAAUUCCAUUCUUGGCUAAGUGUGGCUU	133
cme-MIR169h	UCAAGUGAUUCAGCCAAGGAUGACUUGCCGGCAAAACCAUUUAACUCUUUUUUUCUAAUUUCAAUUUUUUUUUUACUUCUCUAUUCUCGAGUUCAGUCGAUUAAAAUUCGAACUUCAAACAUCUAUUGAAGAUAUAUAAUAAUUUAACUAAUUGAAUUACAUUAAGAAUAGUCAACAAGUUGUACUAAAAAAAAUUAAUCGAGGAAAUGUAUGUAUAUAGUAAUGUUUUUUUGAACUUUUAUUUUGUUUACUUUUGGUCGGCAAGGCGUCUUUGGCUAUAUAACUUCC	288
cme-MIR169i	AUUGUUUGAUAGCCAAAAAUGACUUGCCUGCUAAUUCGAUGAGCAAAAGAGAUCUAUUUUUUAUUACUUAGAACUUGAAUGAGCUUCAUUUUCAGGCAAUCUUUUUGGCUAAUCUAACAAG	121
cme-MIR169j	AUUGUUUGAUAGCCAAAAAUGACUUGCCUGCUAAUUCGAUUAGCAAAAGAGAUCUAAAUUUAUUACUUAGAACUUGAAUGAGCUUCAUUUUCAGGCAGUCUUUUUGGCUAAUCUAACAAG	120
cme-MIR169k	GAGAGUAAGUAUGAGCCAAGGAUGACUUGCCUGCCCUAAUUUUCUUCAAAGAUAAGCAAUUAAUUCAUCUUCUUUUCAAAUUUGUUUGGGAAGUCAUCCUUGGCUCAUUUUUCCUCU	117
cme-MIR169l	UUAAGUUGGCAAGUUAUCUUUGGCUUACUUCAUAAACUUCUCUCUUUUCAUGUUAGGUCUUUUCUUUCGAUAUUAUCUUUAAGAAAAUGUUUAAAAUUGUCGAGUGAUUAGGUUUAAAAAAUUGGAUGUUACUAAAAUGGAAGUGAUGUAUAGUAUGAGAAAAUAAGAGCAUUGUGUGAUAGCCAAAAAUGACUUGCCUGCAACAUAGU	209
cme-MIR169m	AUUGUUUGAUAGCCAAAAAUGACUUGCCUGCUAAUUCGAUGAGCAAAAGAGAUCUAGUUUUAUUACUUAGAACUUGAAUGAGCUUCAUUUUCAGGCAGUCUUUUUGGCUAAUCUAACAAG	120
cme-MIR169n	CAUGUAUUGUAGCCAAGGAUGACUUGCCUGCAGAUUGCAACUUCAUGAAGGGAUUAUCUACAAAAGGCUGCCAUCAAACCCUGUUGUGUCAUAUCCAUGCAGGCAGUCUCUUUGGCUAUCAAGACCGG	128
cme-MIR169o	CUCGUUUGGUAGCCAAAGAUGACUUGCCUGUAGGACGUUAUCUUCUUAAUAUUAAUUUUGAGUUUCUUAAAUAUAGAGACUCUUAAUUAGUUAUAUAUUACAGGCAGUUGUCUUAGGCUAAUUUGACAAG	130
cme-MIR169p	GUUUUGUUUGGUGAGCCAAAGAUGACUUGCCUUAAUAUAAGAAACAUAUAAUAUAAAUGGGAGAGCUUCAAGUAUAUAGGAAGCUAGCUUUCUUAUUGUUUCAUAUUUAUGUAAUUUGGCAAGUUAUUUUUGGCUUACUUCAUAAAC	147
cme-MIR169q	GUUUUGUUUGGUGAGCCAAAGAUGACUUGCCUUAAUAUAAGAAACAUAUAAUAUAAAUGGGAGAGCUUUAAGUAUAUAUGAAGCUUUCAUUGUUUCAUAUUUAAGUUGGCAAGUUAUCUUUGGCUUACUUCAUAAAC	137
cme-MIR169r	AGUGGAACAUGAGCCAAGAAUGACUUGCCGGCCGACUUUCGACACCUCUCGUUUUGUGGUCGGCACGGUCUUCUUCGGCUCUUGUUCCCUC	91
cme-MIR169s	GUUUUAUUUGGUGAGCCAAAGAUGACUUGCCUUAAUAUAAGAAACGUAUAUAAAUGGGAGAGCUUCAAGUAUAUAGGAAGCUCUUAUUGUUUCAUAUUUAAGUUGGCAAGUUAUCUUUGGCUUACUUCAUAAAC	134
cme-MIR169t	UGAGCCAAGAAUGACUUGCCGGCCGACUUUCGACACCUGUCGUUCUCUGGUCGGCGCGGUCUUCUUCGGCUCUUG	75
cme-MIR171a	AAGCGAUAUUGGUGAGGUUCAAUCUGAAGAUGGAUUUUACAACGAUUGUGAAGUACGAUCUCUGAUUGAGCCGCGCCAAUAUCACUUUUGUA	92
cme-MIR171b	UUAACGGGAUAUUGGUGCGGUUCAAUAAAAAGGUAAUACUCAAAAUAAGCGUUGGGUUUUGCUUUUUGAUUGAGCCGUGCCAAUAUCACGUGUCAACGA	99
cme-MIR171c	GUCUGAUGUUGGAACGGUUCAAUCAAAUCAAAUCUCCUAUGAAUUGGGUCUUUUAAUUUGAUUGAGCCGUGCCAAUAUCGACGAUUGA	88
cme-MIR171d	GGAACGAGAUGUUGGUCCGGUUCAAUAAGAAAGUAGUGCUCUGUUUAACUUGGGUUCUUCUUUUUUUAUUGAGCCGUGCCAAUAUCACGUGUUGUAUU	98
cme-MIR171e	CUAUGAUAUUGGUCCGGUUCACUCAGAUCACUACCCUAAAUUGACUAGGGUUUCAUUUGAAGUUUAAAUUGAGUCUGAUUGAGCCGCGCCAAUAUCUCAGUGCUCU	106
cme-MIR171f	CUCUGAUAUUGGCCCGGUUCACUCAAAUACAUAACAUAUUCAUCAUUUACGUUAUAUUUGAUUGAGCCGUGCCAAUAUCUCAGUAUACU	89
cme-MIR171g	AAGCGAUGUUGGGGCAGUUCAAUCUCAAGGCCGAGUUUUGUUUUCUUCAAUUCCUCUCUAAAAUUCUGUCUCUUUGAUUGAGCCGCGCCAAUAUCACUUAACUUU	105
cme-MIR171h	UGAAGGUAUUGACGUGUCUCAAUUUGAAAGGUACAUGGUUUAAUGUUUGCUAAAAAAAUUGGGAAAAUUAUUAAUUUGUGUUAGGGCUUAGCCGUGUGUGUUUUCUGAUUGAGCCGCGUCAAUAUCUCUUCUCAAA	136
cme-MIR172a	UCCGACGGAGCAUCAUCAAGAUUCACAUGAAAUUUCAUUCGACUUCGCCGGAGAUUGAAGAAAUUUUAAAAAAUAUAAAAAGUUAAAAAAAGAAUCAGCAGUCGGCCUCGUGGGAGAUAUUGAUCUAAUUUCCAAUUGACAUGGGAAUCUUGAUGAUGCUGCAGCGGCAAUCAA	174
cme-MIR172b	GCUGGUGUAGCAUUAUCAAGAUUCACAUUCAAAUGUGUUGGGGCUACAUUAUUCCUGCACAUUUCUUUGCAACUGAGAAUCUUGAUGAUGCUGCAUCGGCAAUUAA	106
cme-MIR172c	GCGGGUGUAGCAUCUUCAAGAUUCACAACAUAUGCAAAUAUUAUCGAAAUAAAAAUAAUAUGAUGCUCAAAAAUCUCAACUUGAGAAUCUUGAUGAUGCUGCAUCAGCAAUCAA	114
cme-MIR172d	GUUGGUGCAGCACCAUCAAGAUUCACAAAGGCUUUAAUUAUUAUUUACGUUUAAAUUCUCUUUCCUUAAUUUUAUUCAAAUUUAAAAAAGAAAAGAAAGAAAAAAGAAAAAAGCCUUUUCCUUUGGGAAUCUUGAUGAUGCUGCAUCGUCAAAUAC	156
cme-MIR172e	GCUAUUGCUGCAUCUUCAAGAUUCACAAGUUUUUUUUUUCUUGUUUGCCCUAAACCCCCUUGAGAAUCUUGAUGAUGCUGCAGUGGCAAUUA	92
cme-MIR1863	GAAUCGAAUCUGAACAAAGGGAGUUCGGGGCGUGGUGGGUUACAGACAACGUGGGUUUGGGGCGUGGUAUUGUGACGGACAUGCGUUUUUUGGGUAUUUGGCCGUCAGGUUGCUAGGGUGUUGAACGACGGACGGCGAACGGUUUUAGGGACGACAAACUGAUGAGUUUUAUGGGGUUUUGUGGGGUUGGAAUGGCAGAUCUGAAAGCGUGGGUUUCGGGUUGGGGACAUGAGUUGAAGGGUUUGCAGCGGACAUGGAAGGAGAAAGGGGCAGCGACGGUGGCUGUGGGAGAAAGGUGGAUGCGGCGGCGACGGUGACUGUGGAGAAAAAGGGGCAGCGGCGGGUCUAAGGUUGGAGGGAGCGACGGCUGAUGCGUGAAGCUUCGACAGGCGUGCGUGG…	605
cme-MIR2111a	AGGAUAAGGUAAUCUGCAUCCUGAGGUUUAGAUCAGAAUAAUGAAUUUUAAAAAAUGGCUUUUCUUUUCUAGCCCUCGGGUCGCAGAUUACCUCUUCCUU	100
cme-MIR2111b	UAGGAUCUGGUAAUCUGCAUCCUGAGGUUUAGGGAGUUCAAAAUAUUAAUGAUGGGUGGGUUUGAGGGUGCAAAGCCAAUAACAAAAAAGAUAACAAAUUAUUGGCCAAAGCUCUUGAUUUUGAUUCAUUUUGAGCUAUUUUGCCUACAUAUUCCCCUGAUUAUGUGUUUCUCUAGUCCUUGGGAUGCAGAUUAUCUCUUCCUG	204
cme-MIR319a	UUAAGAGAGCUUUCUUCAGUCCACUCAUGGGUGGCGGUAGGGUUUAAUUAGCUGCCGACUCAUUCAUUCAAAUAUUGAGUCCAAAAAUUUCAAAUCUCAAAUGGAUUCACUAAACGAUUGAAUGAUGCGGGAGACAAAUUGAAUCUUAAGCUUCCUGUACUUGGACUGAAGGGAGCUCCCUUUUCUUUC	189
cme-MIR319b	ACAAGGGAGCUCUCUUCAGUCCAGUCCAAGUCAGUUUUCUCGGUUGUUACUUAGCUGCUGACUCGUUGGCUCAAUAACUGAUCAACUGAUAUAUAAGCUUGAACAAUGAUGUGUUUUUGAACCAACGAUGCAGGAGCCAAGUUCAGCCAUGGCUGUCACGUCUUGGACUGAAGGGAGCUCCCUCACCUUCCAC	193
cme-MIR319c	GAGAGAGAGCUUCCUUCAGUCCACUCAUAGAGGGAUUCAAAGGGGUUGCUGAAGUAACUGCCGACUCAUUCACUCAAACACUCAGUAGAACUCAAAAAGAAAUUAUCCAAGAAAAAGAAAAGAAAAUUUGGUUCAAAGUAUAUUCUUUUCCUCUAUUGUGAUUGUGUGAAUGAAGCGGGAGAUAUUUUGCACUCUCUCUUAUUCUUUGCUUGGACUGAAGGGAGCUCCUCCUUUUUACUU	240
cme-MIR319d	AUGUAGGAGCUCUCUUCGGUUCAUCUCGAGACAGGUGGAAGGUCGAAACGUUGCUGCUCAUUCGUUAGUUCAAUAGCUCAUUAUCCAUCAAAUCUCCAUAAUUUUUAUAUCAAAGUUGUGUGAUGUGCUCCUGAUCUAACGAUGUAGGAGCAAUCUUUGAUCAUCGUUGUCAUGUAUUGGACUGAAGGGAGCUCCUUCACUUUUACU	207
cme-MIR390a	AGAAUCUGUAAAGCUCAGGAGGGAUAGCGCCACCAAAUAUAAGAAAGAUUACCCGAAUAUAUUCAUUUUCGUCGCCCUGCUUUCCGGCGCUAUCUAUCCUGAGUUUCAUGGCUUCU	116
cme-MIR390b	UUAGUAUGGAAGAACCUGUAAAGCUCAGGAGGGAUAGCGCCAAUUAAUAUUACAAAAAUUUCAUUCAAAGCUUCACACUUUGCUUUUGUUGAUGGCGCUAUCUAUCCUGAGUUUCAUAGCUUCUUCUUGCUCGA	134
cme-MIR390c	GAAUCCUCUGAAGCUCAGGAGGGAUAGCGCCGUUGGUUGACGGCGGUUCCGUCUCCGGGUUGGCGAUUUCUCUAUCGCGGCGCUAUCCAUCCUGAGUUUCACUGGUUCU	109
cme-MIR390d	GAGUCCGUUAAGCUCAGGAGGGAUAGCGCCGCGUCCUCCGUUCGAAUCAGCUCCCCCGACAUCAUGAUCUUAUUAUUUCUUGGCGCUAUCCAUCCUGAGUUUCCCGGCUUCU	112
cme-MIR393a	GAGGAAGCAUCCAAAGGGAUCGCAUUGAUCCCAACUUAUAUAUUUACAGUUUUCUUUUCAUUUUCUUUCUUCUACAUAAUUUUGGAUCAUGCUAUCCCUUCGGAUUCCUCCUUU	114
cme-MIR393b	CAGGAAGCAUCCAAAGGGAUCGCAUUGAUCCCACUUUGUAGCAAUUUUUUCUGUUUCUUUUUCUUUUUUUUUACCUUUUCAUGUUUUCUUUUUUACCCUCUUCUGCUAUGGAAUUUGGAUCAUGCCAUCUCUUUGGAUUCCUCCUGC	147
cme-MIR393c	GGUGGAGAGUUCCAAAGGGAUCGCAUUGAUCCAAUGUUCGUCUUGUCUUAUUGGUGAUGUUGGAGUGAUCAAUUCCCAAUCGAUUAUUGGAUCGUGCGAUCCCUUAGGAAUCUUCCAUC	119
cme-MIR394a	AACAGAAUUUAUUGGCAUUCUGUCCACCUCCUCCACAUAUUAAUUUAUAUUUAUAUUAUAUAUAUACUUUAAUUUCUGUGUGUUUAUCGUUAUAAUUAAUUAUAAAUUAAAUUGAUUCAUUUGUUUGGUUUGGAGGUGGGCAUACUGCCAAUUGAGUUCUC	161
cme-MIR394b	UAGAGUUUAUUGGCAUUCUGUCCACCUCCCCUCCUUUCUUCAAAUCUUUUUAUUCAAAUUUUUUGGUUUUUGUUUUUUUUUUUUUUUAUUAAAGAAAAUUUAUUUAUAAUAUAGGGGGAGGUGGGCAUACUGCCAACUGAGUUCUG	146
cme-MIR395a	ACUAGAGUUCCCUUGAGCACUUCAUUGGAAAAUUGGAAAAUUUGAAAAUUUCAAAUUUUUGUCCAAACCUACUGAAGUGUUUGGGGGAACUCUCGGUGACA	101
cme-MIR395b	CCUAGAGUUUCCCUGAACAACUUCAUCUAGGCGAGAAUUUUAAUAAUGCUUUCUUAGAUUGAAGUGUUUGGGGGAACUCUUGGUGUCAA	89
cme-MIR395c	CUUAGAGUUUCCCUGAACAACUUCACCUAGACAAGAAUUUUUAUAAUGCUUUCUUAGAUUGAAGUGUUUGGGGGAACUCUUGGUGUCAA	89
cme-MIR395d	CCUAGAGUUCCCUUCCAAGCACUUCAGCUGAAAAUGUCAAGAAAUUAUUGAUGUUUCUUUACUGAAGUGUUUGGGGGAACUCUCGGCGUAA	91
cme-MIR395e	UCUUGAGUUCCCUUCCAAGCACUUCAGAAGAAACAACAACCAUUUCUAGUCACAAAAUUUUGUGAUGUGUACUUUACAACUGAAGUGUUUGGGGGAACUCUAGAAGAUAC	110
cme-MIR395f	UCUUGAGUUCCCUUCCAAACACUUCAGAAGAAACAACAACCAUAGCUAAUAUCACAAAUUAAAACUUUAUGAGAUGCAACUUUCAGCUGAAGUGUUUGGGGGAACUCUGGAAGAUA	116
cme-MIR396a	GGCCAUGUUUUUCCACAGCUUUCUUGAACUUAAAAUUUCUUUGUUCAUUCACCAACUAACUACAUAAUAUCUCAAUUCUAAACAAAGCUUUGAAGCUCAAGAAAGCUGUGGGAAAUCAUGACA	123
cme-MIR396b	UUUGUAUUCUUCCACAGCUUUCUUGAACUGCAUCCCUUCCUGAACUCAAUUCGCUCUUAAUUUCCCCUUUCUCGAUCUCUCGAUCGAUCUCAAAGCGUUUUUUGUUCAUCGAUUUUGUUGCGGUUCAAUAAAGCUGUGGGAAGAUACAGUC	151
cme-MIR396c	GGCCAUGUUUUUCCACAGCUUUCUUGAACUUCUUCCCAUUCUCACCAACAAAUUACAAUAAUCUCAAAUUGUAAUUUUUGUAACAUACUUCGAAUAAGCUCAAGAUAGCUGUGGGAAAUCAUGUCA	126
cme-MIR396d	GCCAUGCUUUUCCACAGCUUUCUUGAACUUUCUCUGCUCUUCCCUUCUUCUCACAAUCAAUUUUGUAAGUAAAAUCUCUCUUAGAUUUUACCCAAAAGUUAAAUUUAAAAAAAAAAAAAAAGAAACUUUGGAAGUUCAAGAAAGCUGUGGGAGAACAUGGCA	162
cme-MIR396e	CUUUGUAUUCUUCCACGGCUUUCUUGAACUGCAUUUCAUUAUCUGAUCUUUCUCUUCUUCCAAUUAUAUCUUUUUACAAUACAUACAUAUAUAUAUAUAUAUAUAUAUAUACGUAUUCCUCUUGCUAUGAAUUUCAAUGGCUGCAGUUCAAUAAAGCUGUGGGAAGAUACAAUA	174
cme-MIR397	GAAAGAUACGUCAUUGAGUGCAGCGUUGAUGUCGAAACUUAUUUCAAAGUUCUAACUUUUCUCAUCAGCGCUUCAUUCAAUCACGUUUCUUCC	93
cme-MIR398a	CCUACAUGGUCGUCCUGAGAAUACAUGUCACUGUAUUGUCUGAAUAACAUUCAGCAAGUAACAUUCAACAUGUGUUCUCAGGUCGCCCCUGCAGGCUUUU	100
cme-MIR398b	CCCAAAGGAGUGAACCCGAGAACACAAGAUUGCAUUUGAGAUUUGCCCAAUUGAUUGAUUUUUGUUUGUUGGGAGGAUUAAUUCAACAUAUUGCUCUUUGUGUUCUCAGGUCACCCCUUUGGAGACAC	128
cme-MIR399a	AUUACUGGGCAAUUACUCUUUUGGCAGAUAUGUUAUGCAUGCUCUUGAUGACUUAUGUGUCAAGAAGCAUACUUGCUAACUGCCAAAGGAGAUUUGCCCCGCAAUAUUCUC	111
cme-MIR399b	GUCUUAGGGCAAUCUCUUUCUUGGCAGGUUCUUGGCUUUUUACAUUAUUCAUCACAAUACACAUAUAUAUGUGUGUAUAUAUAUUUAUCAUAAUAUUUAUUGUUUUUAUAUCAUUCCCUAUAUAACUUGCCAAAGGAGAGUUGCCCUAUGACUGCUAU	158
cme-MIR399c	AUUUCUGGGCAAUUACUCCAUUGGCAGUUGCCACCUUCCUUUUAAAACACACACACACUGACACAUACAUAUAUAUAUAUUAUAUAUUAUGUGAAAUCAUAUUGCCAAAUUUAAGGCAAUAACAAAAUCGCUACUGCCAAAGGAGAUUUGCCCGGUAAUGCUCC	164
cme-MIR399d	GUAGAAGGGCUUCUCUCCAUUGGCAGGCAUAAUGACUUUGGCUUUCAUGUUCUGCCAAAGGAGAGUUGCCCUUCAUCUAGU	81
cme-MIR399e	GCAGAAGAGCUUCUCUCCAUUGGCAGGCGAAUUAUGGUUUAGCUUUCAUGUCCUGCCAAAGGAGAGUUGCCCUUCAUCUAGU	82
cme-MIR399g	AGGGCUUCUCUCCAUUGGCAGGCAUAAUGACUUAGACUUUCAUGUUCUGCCAAAGGAGAGUUGCCCUUC	69
cme-MIR408	GAGCAGCGGGGAACAGACAGAGCAUGAAUGGAGUCCUCAACAGUCUCAAAAUCAAAUCAACACAUACCUUUUACCCUUUUAUCUUCCUGUUGUGCCUCUACUCAUGCACUGCCUCUUCCCUGGCUGCCCCUUAU	134
cme-MIR477a	AUGGUUUACAACCUCCCUCAAAGGCUUCCAAUAUUCUUUACAUUAUUAUUGGAAAUGAUAUACAUGAUGUAGUGAUUGUUGGGAGCCCAACAGGGAGGCUGAAAAGCUU	109
cme-MIR477b	UUCCUUUUGCUUUCUCUCCCUCAAAGGCUUCUGGCAACAAUGACAUUCGAACGUAAUUUGUUGUAUUCACGUAUGUCUGAGGCCUUAGGGGAGAGUACGUGAAAG	105
cme-MIR530b	UAGCCUUCACCUGCAUUUGCACCUACACCUUCAUCUUUGAUUUCUUCUAAACAAGGCCAUUGAGGUGCAGGUGCUUCUGCAAGUGAAUGCCAUCUUG	97
cme-MIR7129	AGUCAAAUCUAAACGAUCGUGUAUCAAGUAAUCUUGAAAAGAAAUCGUUUAGAUUUGGCUAC	62
cme-MIR7130	GUUUGGAAUGUGCGAGAUGUGUGCGAGAUGAUACAUCUCGCACAUUUUAAACUU	54
cme-MIR858	CUUUUGCUCUCGUUGUCUGUUCGACCUUGAAUUUUUCUCAAAAACAUAGAAAUAUUAUAUAUUCAGAACUUUUUUUUUUUUUUAUCAAUAAAUAAAUAAAAUAAAACCCUCAAUUUUGGAUGGAUUCAUUGGUAGGUUUAGGUAGCAGCCGAAGGACUAUACAU	164
