# Supplementary material for: Genome-wide identification of Hami melon miRNAs with putative roles during fruit development
Source: PLoS One. 2017 Jul 24;12(7):e0180600. doi: 10.1371/journal.pone.0180600 (PMC5524408; doi:10.1371/journal.pone.0180600)
Supplement: S3 Table — (XLS) [file pone.0180600.s007.xls]

## Sheet: sheet1
S3 Table Identifcation of Hami melon-specific miRNAs.
Name	Sequence (5'-3')	Length (nt)	Read count								pre-miRNA (nt)	Arm	A+U (%)	MFE	MFEI
			10DAF_2013	10DAF_2014	20DAF_2013	20DAF_2014	30DAF_2013	30DAF_2014	40DAF_2013	40DAF_2014
cme-miR1	UUGUUGGAACACAUAUCAAACACU	24	44	227	13	2	2	4	0	0	90	3p	0.5889	-47.7	1.29
cme-miR2	UGCCAAAAGAGACUUGCCCUG	21	53	57	97	267	373	37	48	28	68	3p	0.5735	-33.7	1.16
cme-miR3	AAAAUCUAUCAAUGAUAGGAGUCU	24	691	1971	457	845	458	423	203	358	101	5p	0.6535	-35.6	1.02
cme-miR4	GAAGCCCGAGGGGAGGGGACG	21	265	234	327	187	296	88	339	80	76	3p	0.4079	-36.4	0.81
cme-miR5	UUUUCCUUGAUUGUUCAGUCU	21	87	49	57	85	89	17	59	29	85	5p	0.6	-37.5	1.1
cme-miR6	CUUGAACCAAAAUCGUUUAGAUUU	24	26	63	57	45	18	16	10	54	85	5p	0.6824	-31.4	1.16
cme-miR7	UCGCAGGAGAGAUGACACCUA	21	21	0	7	0	0	0	1	0	82	5p	0.6098	-38.1	1.19
cme-miR8	UGAGAAUACCAAGACAUCAUCA	22	111	197	233	194	105	50	53	113	88	5p	0.6705	-18.5	0.64
cme-miR9	UUGAAAUUUCAUCGUGAUGGG	21	703	299	283	625	322	43	129	154	76	3p	0.5658	-18	0.55
			2001	3097	1531	2250	1663	678	842	816	Total
