# Supplementary material for: Genome-wide identification of Hami melon miRNAs with putative roles during fruit development
Source: PLoS One. 2017 Jul 24;12(7):e0180600. doi: 10.1371/journal.pone.0180600 (PMC5524408; doi:10.1371/journal.pone.0180600)
Supplement: S4 Table — (XLS) [file pone.0180600.s008.xls]

## Sheet: 工作表1
S4 Table The precursor sequence of Hami melon-specific miRNAs.
Name	Sequence (5'-3')	Length (nt)
cme-miR1	UGUUUGAUAUGUGUACCAACAAGUGCCGGAGUGUUGAACACAAACAUGCUAGCAAAGCUAAGGCACUUGUUGGAACACAUAUCAAACACU	90
cme-miR2	GGGCGGAUCUUUUUUGGCAGGUGGAUUCAUCUAAAUUAAAAUUGAUCUGCCAAAAGAGACUUGCCCUG	68
cme-miR3	AAAAUCUAUCAAUGAUAGGAGUCUAUUACCGAUAGACCAUGUAGUAAAUGUUGGUCUAUCGCUGAUAAAUCAUAGGAGUCUAUCACCGAUAGAUUUUGCUA	101
cme-miR4	UUCUCUCCCUCAAGGGCUUCGACGAUGGCGACCAACAUGAUCUCAAGCUUUGCUCGAAGCCCGAGGGGAGGGGACG	76
cme-miR5	UUUUCCUUGAUUGUUCAGUCUCAAUAGAGGUCAAGGGAUGUCUCUUUUCCCACAUUGAGACUGAGCAAUCAAAGAAUAGCUACAG	85
cme-miR6	CUUGAACCAAAAUCGUUUAGAUUUUGUAUACGGUCGUGUAACAAGAGCUAAAUGAUCAAGAUCUAAACGAUUUUUGUUCAAGAUU	85
cme-miR7	UCGCAGGAGAGAUGACACCUACUACUUUAACAACAAUAUUUAUCCGAUUAAUUAAGGUAGGUAGGUGUCAUCUUGCUGCGAU	82
cme-miR8	UGAGAAUACCAAGACAUCAUCAAUGUAAACUAUUGUGAAUUCUUGAUAUUGGUUGAAGACAUCGUUCAUGAUCUUUUGGAAUUCGGAU	88
cme-miR9	CUACACUGAUGUAUUUAACGAGUCUAUAACCUUAGCCAACAGGCCCGGGUAAUCCUUGAAAUUUCAUCGUGAUGGG	76
