# Supplementary material for: Genome-wide identification of Hami melon miRNAs with putative roles during fruit development
Source: PLoS One. 2017 Jul 24;12(7):e0180600. doi: 10.1371/journal.pone.0180600 (PMC5524408; doi:10.1371/journal.pone.0180600)
Supplement: S5 Table — “the absolute value of m. value >log21.5 and p. value <0.05” was set as the threshold to determine the significance of differentially expressed miRNAs. (XLS) [file pone.0180600.s009.xls]

## Sheet: 20DAFvs10DAF_down
S5 Table Differentially expressed miRNAs during Hami melon fruit development.
miRNA	a.value	m.value	p.value	q.value	rank	estimatedDEG
cme-miR1	5.22182	-4.12841	0.00628712	0.681833	1	0
cme-miR169h	1.74763	-4.80497	0.0166199	0.681833	2	0
cme-miR169f	1.74763	-4.80497	0.0167664	0.681833	3	0

## Sheet: 20DAFvs10DAF_up
S5 Table Differentially expressed miRNAs during Hami melon fruit development.
miRNA	a.value	m.value	p.value	q.value	rank	estimatedDEG
cme-miR164c	8.6373	2.18739	0.0336814	1	4	0
cme-miR164d	8.6373	2.18739	0.0478106	1	5	0

## Sheet: 30DAFvs10DAF_down
S5 Table Differentially expressed miRNAs during Hami melon fruit development.
miRNA	a.value	m.value	p.value	q.value	rank	estimatedDEG
cme-miR159b	9.837	-3.65543	2.97422e-06	0.000120952	3	1
cme-miR172e	4.41068	-5.96696	0.000121688	0.00371148	4	1
cme-miR1	4.71706	-4.56571	0.00147224	0.0334424	5	1
cme-miR396a	12.2473	-3.32368	0.00180087	0.0334424	6	1
cme-miR396c	12.2473	-3.32368	0.00205775	0.0334424	7	1
cme-miR396d	12.2473	-3.32368	0.00219294	0.0334424	8	1
cme-miR319c	10.7459	-1.75283	0.0167004	0.13583	15	0
cme-miR319d	10.7459	-1.75283	0.0184988	0.141053	16	0
cme-miR167c	2.70131	-3.53313	0.0234446	0.168249	17	0
cme-miR393b	7.03909	-1.49321	0.0311758	0.19359	19	0
cme-miR319b	12.3032	-1.74874	0.033147	0.19359	20	0
cme-miR393a	7.03909	-1.49321	0.0336971	0.19359	21	0
cme-miR319a	12.3032	-1.74874	0.0360593	0.19359	22	0
cme-miR393c	7.03909	-1.49321	0.0364964	0.19359	23	0
cme-miR7	-2.34313	-4.48043	0.0452469	0.230005	24	0

## Sheet: 30DAFvs10DAF_up
S5 Table Differentially expressed miRNAs during Hami melon fruit development.
miRNA	a.value	m.value	p.value	q.value	rank	estimatedDEG
cme-miR164d	9.24752	4.35429	5.56532e-07	4.83928e-05	1	1
cme-miR164c	9.24752	4.35429	7.93324e-07	4.83928e-05	2	1
cme-miR166a	6.0653	2.67252	0.00280776	0.0365377	9	1
cme-miR166d	6.0653	2.67252	0.00305986	0.0365377	10	1
cme-miR166h	6.0653	2.67252	0.00329438	0.0365377	11	1
cme-miR166f	6.0653	2.67252	0.00530478	0.0501566	12	1
cme-miR166b	6.0653	2.67252	0.00534455	0.0501566	13	1
cme-miR166c	6.0653	2.67252	0.00596631	0.0519921	14	1
cme-miR2	6.57783	1.91522	0.0284503	0.19283	18	0

## Sheet: 30DAFvs20DAF_down
S5 Table Differentially expressed miRNAs during Hami melon fruit development.
miRNA	a.value	m.value	p.value	q.value	rank	estimatedDEG
cme-miR396a	12.5874	-3.74875	0.000882117	0.0413916	1	1
cme-miR396c	12.5874	-3.74875	0.000945528	0.0413916	2	1
cme-miR396d	12.5874	-3.74875	0.00101783	0.0413916	3	1
cme-miR159b	9.32728	-2.35693	0.00212974	0.064957	4	1
cme-miR319a	12.99	-2.83586	0.00433729	0.0910519	5	1
cme-miR319b	12.99	-2.83586	0.00447796	0.0910519	6	1
cme-miR172e	3.51693	-3.91134	0.0119738	0.208686	7	0
cme-miR319c	10.9669	-1.91822	0.0171106	0.248456	8	0
cme-miR319d	10.9669	-1.91822	0.0189875	0.248456	9	0
cme-miR397	3.33867	-3.62424	0.0378827	0.355515	13	0
cme-miR167c	2.49551	-2.90877	0.0447145	0.389655	14	0

## Sheet: 30DAFvs20DAF_up
S5 Table Differentially expressed miRNAs during Hami melon fruit development.
miRNA	a.value	m.value	p.value	q.value	rank	estimatedDEG
cme-miR164d	10.6204	1.86941	0.0205907	0.248456	10	0
cme-miR164c	10.6204	1.86941	0.0224018	0.248456	11	0
cme-miR398b	3.27493	3.12262	0.0289865	0.294696	12	0

## Sheet: 40DAFvs10DAF_down
S5 Table Differentially expressed miRNAs during Hami melon fruit development.
miRNA	a.value	m.value	p.value	q.value	rank	estimatedDEG
cme-miR1	-1.99962	-6.86196	3.14643e-06	7.67729e-05	5	1
cme-miR172e	4.28999	-5.42502	0.000110066	0.0019183	7	1
cme-miR398a	2.53425	-5.58412	0.000184223	0.00280941	8	1
cme-miR159b	9.96116	-2.58332	0.00458815	0.0349847	16	1
cme-miR168	3.80901	-4.13363	0.00843601	0.0605408	17	1
cme-miR167c	2.22225	-3.6615	0.0167139	0.113283	18	0
cme-miR169h	-1.99962	-3.77093	0.0246672	0.136471	20	0
cme-miR396a	12.2021	-2.53989	0.0255517	0.136471	22	0
cme-miR169f	-1.99962	-3.77093	0.0268441	0.136471	23	0
cme-miR396c	12.2021	-2.53989	0.0279653	0.136471	25	0
cme-miR396d	12.2021	-2.53989	0.0295834	0.138814	26	0

## Sheet: 40DAFvs10DAF_up
S5 Table Differentially expressed miRNAs during Hami melon fruit development.
miRNA	a.value	m.value	p.value	q.value	rank	estimatedDEG
cme-miR164d	9.52724	5.76842	1.82381e-07	1.38273e-05	1	1
cme-miR164c	9.52724	5.76842	2.26678e-07	1.38273e-05	2	1
cme-miR156h	3.28032	6.65226	5.10151e-07	2.07461e-05	3	1
cme-miR156g	3.28032	6.65226	1.44492e-06	4.40702e-05	4	1
cme-miR156j	5.52567	3.77805	4.70896e-05	0.000957488	6	1
cme-miR156b	5.87889	3.20941	0.00033195	0.00449977	9	1
cme-miR156e	3.35395	4.20643	0.000372528	0.00454484	10	1
cme-miR156a	4.34157	3.49404	0.00207087	0.019825	11	1
cme-miR156c	4.34157	3.49404	0.00212432	0.019825	12	1
cme-miR156i	4.34157	3.49404	0.00217744	0.019825	13	1
cme-miR156d	4.34157	3.49404	0.00227501	0.019825	14	1
cme-miR169k	3.61824	3.62885	0.0027207	0.0221284	15	1
cme-miR169t	6.59456	2.12822	0.0183479	0.117813	19	0
cme-miR2111b	7.34491	2.01623	0.0253019	0.136471	21	0
cme-miR2111a	7.34491	2.01623	0.0277675	0.136471	24	0
cme-miR530b	2.12783	3.09469	0.038417	0.173588	27	0

## Sheet: 40DAFvs20DAF_down
S5 Table Differentially expressed miRNAs during Hami melon fruit development.
miRNA	a.value	m.value	p.value	q.value	rank	estimatedDEG
cme-miR398a	3.26435	-5.88456	0.00298287	0.0491544	7	1
cme-miR396c	12.7737	-3.18651	0.0112154	0.13217	9	0
cme-miR396d	12.7737	-3.18651	0.0118333	0.13217	10	0
cme-miR396a	12.7737	-3.18651	0.0119169	0.13217	11	0
cme-miR172e	3.60004	-3.54046	0.0276819	0.259784	13	0
cme-miR167c	1.93402	-3.71446	0.0361828	0.294287	15	0

## Sheet: 40DAFvs20DAF_up
S5 Table Differentially expressed miRNAs during Hami melon fruit development.
miRNA	a.value	m.value	p.value	q.value	rank	estimatedDEG
cme-miR156h	4.22507	5.49784	3.08864e-06	0.000376814	1	1
cme-miR156g	4.22507	5.49784	9.05829e-06	0.000552556	2	1
cme-miR164d	10.9515	3.35122	0.000649985	0.0227676	3	1
cme-miR164c	10.9515	3.35122	0.000746478	0.0227676	4	1
cme-miR156j	6.29648	2.90572	0.00106031	0.0258715	5	1
cme-miR156e	3.31032	4.78433	0.00167978	0.0341556	6	1
cme-miR169k	3.18885	4.46231	0.00322324	0.0491544	8	1
cme-miR530b	2.18601	3.53074	0.0257138	0.259784	12	0
cme-miR169t	6.98	2.16787	0.0305102	0.265875	14	0

[truncated: 2 more sheets: 40DAFvs30DAF_down, 40DAFvs30DAF_up]
