# Supplementary material for: Genome-wide identification of Hami melon miRNAs with putative roles during fruit development
Source: PLoS One. 2017 Jul 24;12(7):e0180600. doi: 10.1371/journal.pone.0180600 (PMC5524408; doi:10.1371/journal.pone.0180600)
Supplement: S6 Table — Relative expression level was calculated using TPM/TPM-10DAF. qRT-PCR data were averaged using the results from three independent experiments. (XLSX) [file pone.0180600.s010.xlsx]

## Sheet: 工作表1
S6 Table Expression profiles of miRNAs measured by small RNA sequencing and stem-loop qRT-PCR.
miRNA_ID	Method	20DAF_2014/10DAF_2014	30DAF_2014/10DAF_2014	40DAF_2014/10DAF_2014
cme-miR156a/c/d/i	sRNA-seq	2.70637	10.4378	17.0888
	qRT-PCR	0.398833	0.582485	0.82007
cme-miR156f	sRNA-seq	1.5784	1.74042	5.69861
	qRT-PCR	0.419711	0.394518	0.579676
cme-miR156g/h	sRNA-seq	2.71204	5.23037	94.1832
	qRT-PCR	1.08966	1.24011	1.35843
cme-miR172e	sRNA-seq	0.0249811	0.0160593	0.0131496
	qRT-PCR	0.252245	0.249976	0.232941
cme-miR4	sRNA-seq	0.540579	1.96269	1.46054
	qRT-PCR	0.512278	1.12166	0.881317
