# Supplementary material for: Genome-wide identification of Hami melon miRNAs with putative roles during fruit development
Source: PLoS One. 2017 Jul 24;12(7):e0180600. doi: 10.1371/journal.pone.0180600 (PMC5524408; doi:10.1371/journal.pone.0180600)
Supplement: S7 Table — (XLS) [file pone.0180600.s011.xls]

## Sheet: 工作表1
S7 Table The targets of Hami melon conserved miRNAs.
miRNA family	miRNA	Transcript_ID of target	Gene_ID	Inhibition	Annotation
miR156	miR156j	MELO3C001969T1	MELO3C001969	Cleavage	unknown
	miR156g/h	MELO3C002000T1	MELO3C002000	Cleavage	unknown
	miR156a/b/c/d/e/g/h/i/j	MELO3C002048T1	MELO3C002048	Cleavage	SQUAMOSA PROMOTER BINDING PROTEIN (SBP)-DOMAIN TRANSCRIPTION FACTOR 6
	miR156f	MELO3C002048T1	MELO3C002048	Translation	SQUAMOSA PROMOTER BINDING PROTEIN (SBP)-DOMAIN TRANSCRIPTION FACTOR 6
	miR156a/b/c/d/e/g/h/i/j	MELO3C002370T1	MELO3C002370	Cleavage	SQUAMOSA PROMOTER-BINDING PROTEIN LIKE 13A
	miR156f	MELO3C002370T1	MELO3C002370	Translation	SQUAMOSA PROMOTER-BINDING PROTEIN LIKE 13A
	miR156a/b/c/d/e/g/h/i/j	MELO3C002618T2	MELO3C002618	Cleavage	squamosa promoter binding protein-like 8
	miR156f	MELO3C002618T2	MELO3C002618	Translation	squamosa promoter binding protein-like 8
	miR156f	MELO3C002804T1	MELO3C002804	Cleavage	CATIONIC AMINO ACID TRANSPORTER 1
	miR156a/c/d/i/j	MELO3C003181T1	MELO3C003181	Cleavage	embryo defective 1513
	miR156f	MELO3C003619T1	MELO3C003619	Cleavage	unknown
	miR156f	MELO3C003619T2	MELO3C003619	Cleavage	unknown
	miR156a/c/d/i	MELO3C003959T1	MELO3C003959	Cleavage	unknown
	miR156b/e/f	MELO3C003968T5	MELO3C003968	Cleavage	basic helix-loop-helix (bHLH) DNA-binding superfamily protein
	miR156g/h	MELO3C004153T1	MELO3C004153	Cleavage	unknown
	miR156a/c/d/g/h/i/j	MELO3C004928T2	MELO3C004928	Cleavage	TRF-like 6
	miR156a/c/d/g/h/i/j	MELO3C004928T3	MELO3C004928	Cleavage	TRF-like 6
	miR156j	MELO3C005100T1	MELO3C005100	Cleavage	unknown
	miR156b/e/f	MELO3C005752T1	MELO3C005752	Cleavage	short-chain dehydrogenase tic chloroplastic-like
	miR156a/b/c/d/e/g/h/i/j	MELO3C005966T1	MELO3C005966	Cleavage	squamosa promoter binding protein-like 10
	miR156f	MELO3C005966T1	MELO3C005966	Translation	squamosa promoter binding protein-like 10
	miR156j	MELO3C006338T1	MELO3C006338	Cleavage	pectin lyase-like superfamily protein
	miR156f	MELO3C006539T1	MELO3C006539	Cleavage	photosystem I subunit D-2
	miR156g/h	MELO3C007233T1	MELO3C007233	Cleavage	magnesium chelatase i2
	miR156g/h	MELO3C007233T2	MELO3C007233	Cleavage	magnesium chelatase i2
	miR156g/h	MELO3C007279T1	MELO3C007279	Cleavage	unknown
	miR156j	MELO3C008089T1	MELO3C008089	Translation	unknown
	miR156j	MELO3C008614T2	MELO3C008614	Translation	plant glycogenin-like starch initiation protein 6
	miR156f	MELO3C008898T1	MELO3C008898	Cleavage	unknown
	miR156a/c/d/i	MELO3C009239T1	MELO3C009239	Cleavage	unknown
	miR156b/e/f	MELO3C009391T1	MELO3C009391	Cleavage	UDP-glucosyl transferase 73C2
	miR156j	MELO3C009454T1	MELO3C009454	Translation	unknown
	miR156j	MELO3C009568T6	MELO3C009568	Cleavage	RING-H2 group F2A
	miR156a/b/c/d/e/g/h/i/j	MELO3C009639T1	MELO3C009639	Cleavage	squamosa promoter binding protein-like 9
	miR156f	MELO3C009639T1	MELO3C009639	Translation	squamosa promoter binding protein-like 9
	miR156a/b/c/d/e/g/h/i/j	MELO3C009639T3	MELO3C009639	Cleavage	squamosa promoter binding protein-like 9
	miR156f	MELO3C009639T3	MELO3C009639	Translation	squamosa promoter binding protein-like 9
	miR156b/f	MELO3C009823T1	MELO3C009823	Cleavage	unknown
	miR156b/f	MELO3C009823T2	MELO3C009823	Cleavage	unknown
	miR156g/h	MELO3C010165T1	MELO3C010165	Cleavage	cyclic nucleotide-gated channel 17
	miR156g/h	MELO3C011256T1	MELO3C011256	Translation	homolog of human UAP56 a
	miR156g/h	MELO3C011256T2	MELO3C011256	Translation	homolog of human UAP56 a
	miR156b/f	MELO3C012149T1	MELO3C012149	Translation	plasmodesmata callose-binding protein 3
	miR156g/h	MELO3C012301T1	MELO3C012301	Cleavage	ribose-5-phosphate isomerase 2
	miR156e	MELO3C012906T1	MELO3C012906	Cleavage	homolog of yeast CDT1 B homolog of yeast CDT1 B
	miR156e	MELO3C012916T1	MELO3C012916	Cleavage	unknown
	miR156b/e/f	MELO3C013006T1	MELO3C013006	Cleavage	OXIDATIVE STRESS 3
	miR156b/e/f	MELO3C013813T1	MELO3C013813	Cleavage	unknown
	miR156g/h	MELO3C013813T1	MELO3C013813	Translation	unknown
	miR156g/h	MELO3C014372T1	MELO3C014372	Cleavage	senescence associated gene 18
	miR156g/h	MELO3C014372T2	MELO3C014372	Cleavage	senescence associated gene 18
	miR156g/h	MELO3C014678T1	MELO3C014678	Cleavage	unknown
	miR156a/c/d/g/h/i	MELO3C014895T1	MELO3C014895	Translation	SQUAMOSA PROMOTER-BINDING PROTEIN LIKE 13A
	miR156b/e/f	MELO3C014895T1	MELO3C014895	Cleavage	SQUAMOSA PROMOTER-BINDING PROTEIN LIKE 13A
	miR156j	MELO3C015061T1	MELO3C015061	Cleavage	unknown
	miR156j	MELO3C015062T2	MELO3C015062	Cleavage	unknown
	miR156g/h	MELO3C016006T2	MELO3C016006	Cleavage	unknown
	miR156a/c/d/g/h/i	MELO3C016149T1	MELO3C016149	Translation	cationic amino acid transporter 8
	miR156b/e/f	MELO3C016149T1	MELO3C016149	Cleavage	cationic amino acid transporter 8
	miR156e	MELO3C016520T1	MELO3C016520	Cleavage	unknown
	miR156a/c/d/i	MELO3C016525T1	MELO3C016525	Cleavage	unknown
	miR156a/c/d/i	MELO3C016724T4	MELO3C016724	Cleavage	pigment defective embryo 135
	miR156g/h	MELO3C016734T1	MELO3C016734	Cleavage	RNA-binding protein 47C
	miR156b/j	MELO3C017229T1	MELO3C017229	Cleavage	unknown
	miR156a/b/c/d/e/g/h/i/j	MELO3C017245T1	MELO3C017245	Cleavage	SQUAMOSA PROMOTER BINDING PROTEIN (SBP)-DOMAIN TRANSCRIPTION FACTOR 6
	miR156f	MELO3C017245T1	MELO3C017245	Translation	SQUAMOSA PROMOTER BINDING PROTEIN (SBP)-DOMAIN TRANSCRIPTION FACTOR 6
	miR156a/c/d/g/h/i	MELO3C019024T1	MELO3C019024	Cleavage	unknown
	miR156f	MELO3C019024T1	MELO3C019024	Translation	unknown
	miR156e	MELO3C019215T1	MELO3C019215	Translation	natural resistance associated macrophage protein 4
	miR156b	MELO3C019957T1	MELO3C019957	Cleavage	trna pseudouridine(38 39) synthase isoform x1
	miR156b	MELO3C019957T2	MELO3C019957	Cleavage	trna pseudouridine(38 39) synthase isoform x1
	miR156a/c/d/i	MELO3C019993T1	MELO3C019993	Translation	unknown
	miR156j	MELO3C019993T1	MELO3C019993	Cleavage	unknown
	miR156a/c/d/g/h/i	MELO3C020423T1	MELO3C020423	Cleavage	unknown
	miR156a/c/d/i	MELO3C020685T1	MELO3C020685	Cleavage	unknown
	miR156a/c/d/i	MELO3C020699T1	MELO3C020699	Cleavage	myb domain protein 62
	miR156b/e	MELO3C021202T1	MELO3C021202	Cleavage	unknown
	miR156b/e	MELO3C021202T2	MELO3C021202	Cleavage	unknown
	miR156a/c/d/i	MELO3C021370T1	MELO3C021370	Cleavage	unknown
	miR156a/c/d/i	MELO3C021630T1	MELO3C021630	Cleavage	unknown
	miR156a/c/d/i	MELO3C021737T1	MELO3C021737	Cleavage	unknown
	miR156g/h	MELO3C021894T1	MELO3C021894	Cleavage	unknown
	miR156f	MELO3C022128T1	MELO3C022128	Cleavage	CATIONIC AMINO ACID TRANSPORTER 1
	miR156g/h	MELO3C022216T1	MELO3C022216	Cleavage	unknown
	miR156a/b/c/d/e/g/h/i/j	MELO3C022318T1	MELO3C022318	Cleavage	SQUAMOSA PROMOTER-BINDING PROTEIN LIKE 13A
	miR156f	MELO3C022318T1	MELO3C022318	Translation	SQUAMOSA PROMOTER-BINDING PROTEIN LIKE 13A
	miR156a/b/c/d/e/g/h/i/j	MELO3C022318T2	MELO3C022318	Cleavage	SQUAMOSA PROMOTER-BINDING PROTEIN LIKE 13A
	miR156f	MELO3C022318T2	MELO3C022318	Translation	SQUAMOSA PROMOTER-BINDING PROTEIN LIKE 13A
	miR156j	MELO3C023273T1	MELO3C023273	Cleavage	unknown
	miR156g/h	MELO3C023429T1	MELO3C023429	Translation	unknown
	miR156b	MELO3C023559T1	MELO3C023559	Cleavage	unknown
	miR156j	MELO3C023977T1	MELO3C023977	Cleavage	OXIDATIVE STRESS 2
	miR156b	MELO3C024248T1	MELO3C024248	Cleavage	ROP (rho of plants) guanine nucleotide exchange factor 11
	miR156e	MELO3C024331T1	MELO3C024331	Cleavage	SECRETION 22
	miR156e	MELO3C024431T1	MELO3C024431	Cleavage	unknown
	miR156a/c/d/i	MELO3C024581T1	MELO3C024581	Cleavage	unknown
	miR156j	MELO3C024581T1	MELO3C024581	Translation	unknown
	miR156b	MELO3C024854T1	MELO3C024854	Translation	CTC-interacting domain 11
	miR156g/h	MELO3C025447T1	MELO3C025447	Cleavage	OVULE ABORTION 1
	miR156a/b/c/d/e/g/h/i	MELO3C025597T1	MELO3C025597	Cleavage	squamosa promoter binding protein-like 5
	miR156f	MELO3C025597T1	MELO3C025597	Translation	squamosa promoter binding protein-like 5
	miR156g/h	MELO3C026178T1	MELO3C026178	Translation	unknown
	miR156a/b/c/d/e/g/h/i/j	MELO3C026197T1	MELO3C026197	Cleavage	unknown
	miR156f	MELO3C026197T1	MELO3C026197	Translation	unknown
	miR156b	MELO3C026479T1	MELO3C026479	Cleavage	non-lysosomal glucosylceramidase-like
	miR156b	MELO3C026479T2	MELO3C026479	Cleavage	non-lysosomal glucosylceramidase-like
	miR156b/f	MELO3C026599T1	MELO3C026599	Cleavage	transcription factor bhlh106-like
miR159	miR159b	MELO3C002633T1	MELO3C002633	Cleavage	unknown
	miR159b, miR319a/b/c/d	MELO3C002754T1	MELO3C002754	Cleavage	TEOSINTE BRANCHED 1, cycloidea and PCF transcription factor 2
	miR159a, miR319a/b/c/d	MELO3C003911T1	MELO3C003911	Translation	BONZAI 3
	miR159b	MELO3C004002T1	MELO3C004002	Cleavage	NFU domain protein 3
	miR159b	MELO3C004257T1	MELO3C004257	Translation	unknown
	miR159b	MELO3C004257T2	MELO3C004257	Translation	unknown
	miR159a	MELO3C004262T1	MELO3C004262	Translation	tir-nbs-lrr disease resistance protein
	miR159a	MELO3C004574T1	MELO3C004574	Cleavage	unknown
	miR159a	MELO3C004574T2	MELO3C004574	Cleavage	unknown
	miR159a/b	MELO3C005210T1	MELO3C005210	Cleavage	unknown
	miR159b	MELO3C005484T1	MELO3C005484	Translation	unknown
	miR319a/b/c/d	MELO3C005595T1	MELO3C005595	Cleavage	zinc finger a20 and an1 domain-containing stress-associated protein 1-like
	miR319a/b/c/d	MELO3C005595T2	MELO3C005595	Cleavage	zinc finger a20 and an1 domain-containing stress-associated protein 1-like
	miR319a/b/c/d	MELO3C005595T3	MELO3C005595	Cleavage	zinc finger a20 and an1 domain-containing stress-associated protein 1-like
	miR319a/b/c/d	MELO3C005595T4	MELO3C005595	Cleavage	zinc finger a20 and an1 domain-containing stress-associated protein 1-like
	miR319a/b/c/d	MELO3C005595T5	MELO3C005595	Cleavage	zinc finger a20 and an1 domain-containing stress-associated protein 1-like
	miR159a	MELO3C006239T1	MELO3C006239	Cleavage	brassinosteroid-signaling kinase 2
	miR159b, miR319a/b/c/d	MELO3C007121T1	MELO3C007121	Cleavage	TEOSINTE BRANCHED 1, cycloidea and PCF transcription factor 2
	miR159b, miR319a/b/c/d	MELO3C007121T2	MELO3C007121	Cleavage	TEOSINTE BRANCHED 1, cycloidea and PCF transcription factor 2
	miR319a/b/c/d	MELO3C007695T1	MELO3C007695	Translation	probable beta-d-xylosidase 6-like
	miR319a/b/c/d	MELO3C007695T2	MELO3C007695	Translation	probable beta-d-xylosidase 6-like
	miR159b	MELO3C008036T1	MELO3C008036	Cleavage	unknown
	miR319a/b/c/d	MELO3C009603T1	MELO3C009603	Cleavage	GLABROUS INFLORESCENCE STEMS
	miR159a	MELO3C011403T5	MELO3C011403	Cleavage	translin-associated protein x-like
	miR159a	MELO3C013184T1	MELO3C013184	Cleavage	unknown
	miR159a	MELO3C015674T2	MELO3C015674	Translation	EMSY-like 3
	miR159a	MELO3C016090T1	MELO3C016090	Cleavage	unknown
	miR319a/b/c/d	MELO3C016092T1	MELO3C016092	Cleavage	TCP family transcription factor 4
	miR159a/b	MELO3C016121T1	MELO3C016121	Cleavage	BES1/BZR1 homolog 4
	miR159a/b	MELO3C016121T2	MELO3C016121	Cleavage	BES1/BZR1 homolog 4
	miR159a, miR319a/b/c/d	MELO3C017793T1	MELO3C017793	Cleavage	unknown
	miR159a/b	MELO3C018179T1	MELO3C018179	Cleavage	SPOROCYTELESS
	miR159a	MELO3C018818T1	MELO3C018818	Translation	unknown
	miR159a/b, miR319a/b/c/d	MELO3C018820T1	MELO3C018820	Cleavage	myb domain protein 101
	miR319a/b/c/d	MELO3C019745T1	MELO3C019745	Cleavage	TCP domain protein 10
	miR159a	MELO3C019796T1	MELO3C019796	Cleavage	endo-beta-mannase 6
	miR159b	MELO3C021265T1	MELO3C021265	Cleavage	enoyl-CoA hydratase/isomerase A
	miR159a	MELO3C021385T1	MELO3C021385	Cleavage	unknown
	miR159b	MELO3C021616T1	MELO3C021616	Cleavage	ROTUNDIFOLIA like 8
	miR159a	MELO3C021881T1	MELO3C021881	Cleavage	unknown
	miR159a/b	MELO3C022282T1	MELO3C022282	Cleavage	DUO POLLEN 1
	miR319a/b/c/d	MELO3C022282T1	MELO3C022282	Translation	DUO POLLEN 1
	miR159b	MELO3C023268T1	MELO3C023268	Cleavage	unknown
	miR159a	MELO3C023869T1	MELO3C023869	Translation	telomeric DNA binding protein 1
	miR159a	MELO3C023869T2	MELO3C023869	Translation	telomeric DNA binding protein 1
	miR159b	MELO3C023883T1	MELO3C023883	Cleavage	VASCULAR NETWORK 7
	miR319a/b/c/d	MELO3C024556T1	MELO3C024556	Cleavage	unknown
	miR159a	MELO3C024635T1	MELO3C024635	Cleavage	protein phosphatase 2c and cyclic nucleotide-binding kinase domain-containing protein isoform x1
	miR159a	MELO3C024635T2	MELO3C024635	Cleavage	protein phosphatase 2c and cyclic nucleotide-binding kinase domain-containing protein isoform x1
	miR159a	MELO3C024635T3	MELO3C024635	Cleavage	protein phosphatase 2c and cyclic nucleotide-binding kinase domain-containing protein isoform x1
	miR159a	MELO3C024769T1	MELO3C024769	Translation	benzyl alcohol o-benzoyltransferase-like
	miR159b	MELO3C025039T1	MELO3C025039	Cleavage	paralog of ARC6
	miR159b	MELO3C025287T1	MELO3C025287	Cleavage	unknown
	miR159b	MELO3C025552T1	MELO3C025552	Translation	L-galactose-1-phosphate phosphatase
	miR159a	MELO3C025628T1	MELO3C025628	Cleavage	unknown
	miR319a/b/c/d	MELO3C025629T1	MELO3C025629	Cleavage	TCP family transcription factor 4
	miR159b	MELO3C026161T1	MELO3C026161	Cleavage	ORESARA 14
	miR159b	MELO3C026161T2	MELO3C026161	Cleavage	ORESARA 14
	miR159b	MELO3C026161T3	MELO3C026161	Cleavage	ORESARA 14
	miR159b	MELO3C026161T4	MELO3C026161	Cleavage	ORESARA 14
	miR159b	MELO3C026161T5	MELO3C026161	Cleavage	ORESARA 14
	miR159a	MELO3C026208T1	MELO3C026208	Translation	purple acid phosphatase 27
	miR159a	MELO3C026690T1	MELO3C026690	Cleavage	unknown
miR160	miR160d	MELO3C004590T1	MELO3C004590	Cleavage	unknown
	miR160a/b/c/d	MELO3C011372T1	MELO3C011372	Cleavage	auxin response factor 17
	miR160a/b/c/d	MELO3C019801T1	MELO3C019801	Cleavage	auxin response factor 16
	miR160a/b/c/d	MELO3C025777T1	MELO3C025777	Cleavage	auxin response factor 10
miR162_1	miR162	MELO3C005929T1	MELO3C005929	Cleavage	SUSPENSOR 1
	miR162	MELO3C006107T1	MELO3C006107	Cleavage	unknown
	miR162	MELO3C006107T2	MELO3C006107	Cleavage	unknown
	miR162	MELO3C006107T3	MELO3C006107	Cleavage	unknown
	miR162	MELO3C009979T1	MELO3C009979	Translation	seed imbibition 1-like
	miR162	MELO3C014271T1	MELO3C014271	Translation	unknown
	miR162	MELO3C014271T2	MELO3C014271	Translation	unknown
	miR162	MELO3C014632T2	MELO3C014632	Cleavage	lipoxygenase 2
	miR162	MELO3C024780T1	MELO3C024780	Translation	P-glycoprotein 10
miR164	miR164a	MELO3C025611T1	MELO3C025611	Cleavage	CUP-SHAPED COTYLEDON 2
	miR164a/b/c/d	MELO3C001996T1	MELO3C001996	Cleavage	NAC domain containing protein 100
	miR164a/c/d	MELO3C005536T1	MELO3C005536	Cleavage	plant VAP homolog 12
	miR164a/b/c/d	MELO3C006046T1	MELO3C006046	Translation	JASMONATE RESISTANT 1
	miR164b	MELO3C007427T1	MELO3C007427	Cleavage	high leaf temperature 1
	miR164a/c/d	MELO3C009815T1	MELO3C009815	Cleavage	unknown
	miR164a/c/d	MELO3C009815T2	MELO3C009815	Cleavage	unknown
	miR164a/b/c/d	MELO3C009855T1	MELO3C009855	Cleavage	NAC domain containing protein 100
	miR164a/b/c/d	MELO3C010555T1	MELO3C010555	Cleavage	NAC domain containing protein 1
	miR164a/c/d	MELO3C010701T1	MELO3C010701	Translation	unknown
	miR164a/b/c/d	MELO3C011496T1	MELO3C011496	Cleavage	unknown
	miR164a/b/c/d	MELO3C016752T1	MELO3C016752	Cleavage	cytochrome P450, family 707, subfamily A, polypeptide 4
	miR164a/b/c/d	MELO3C017185T1	MELO3C017185	Cleavage	NAC domain containing protein 100
	miR164a/b/c/d	MELO3C019402T1	MELO3C019402	Cleavage	unknown
	miR164a/c/d	MELO3C020091T1	MELO3C020091	Translation	inflorescence meristem receptor-like kinase 2
	miR164b	MELO3C021885T1	MELO3C021885	Cleavage	unknown
	miR164a/b/c/d	MELO3C022354T1	MELO3C022354	Cleavage	CCR-like
	miR164a/b/c/d	MELO3C022354T2	MELO3C022354	Cleavage	CCR-like
	miR164a/c/d	MELO3C022613T1	MELO3C022613	Translation	ENHANCED VERY-LOW-FLUENCE RESPONSES 1
	miR164a/c/d	MELO3C022613T2	MELO3C022613	Translation	ENHANCED VERY-LOW-FLUENCE RESPONSES 1
	miR164a/c/d	MELO3C024646T1	MELO3C024646	Cleavage	phosphoenolpyruvate carboxylase kinase 1
	miR164b/c/d	MELO3C025611T1	MELO3C025611	Cleavage	CUP-SHAPED COTYLEDON 2
miR166	miR166a-i	MELO3C002807T1	MELO3C002807	Cleavage	PHABULOSA 1D
	miR166a-i	MELO3C004887T1	MELO3C004887	Cleavage	REVOLUTA
	miR166a-h	MELO3C005344T1	MELO3C005344	Cleavage	NAD+ transporter 2
	miR166i	MELO3C005346T1	MELO3C005346	Translation	ALTERED RESPONSE TO GRAVITY 1
	miR166i	MELO3C005346T2	MELO3C005346	Translation	ALTERED RESPONSE TO GRAVITY 1
	miR166a-i	MELO3C007078T1	MELO3C007078	Cleavage	PHAVOLUTA
	miR166a-i	MELO3C007078T2	MELO3C007078	Cleavage	PHAVOLUTA
	miR166a-i	MELO3C009468T1	MELO3C009468	Cleavage	abscisic acid responsive elements-binding factor 2
	miR166i	MELO3C011355T1	MELO3C011355	Cleavage	dna-directed rna polymerase i subunit rpa12-like
	miR166i	MELO3C011355T2	MELO3C011355	Cleavage	dna-directed rna polymerase i subunit rpa12-like
	miR166i	MELO3C012831T1	MELO3C012831	Cleavage	unknown
	miR166i	MELO3C012831T3	MELO3C012831	Cleavage	unknown
	miR166a-h	MELO3C013493T1	MELO3C013493	Cleavage	unknown
	miR166i	MELO3C016978T1	MELO3C016978	Translation	unknown
	miR166i	MELO3C016978T2	MELO3C016978	Translation	unknown
	miR166a-h	MELO3C016982T1	MELO3C016982	Cleavage	unknown
	miR166i	MELO3C022012T1	MELO3C022012	Cleavage	unknown
	miR166i	MELO3C022012T2	MELO3C022012	Cleavage	unknown
	miR166a-i	MELO3C024446T1	MELO3C024446	Cleavage	INCURVATA 4
	miR166a-i	MELO3C024446T2	MELO3C024446	Cleavage	INCURVATA 4
	miR166a-i	MELO3C025774T1	MELO3C025774	Cleavage	REVOLUTA
	miR166a-i	MELO3C025774T2	MELO3C025774	Cleavage	REVOLUTA
	miR166a-i	MELO3C025774T3	MELO3C025774	Cleavage	REVOLUTA
	miR166a-i	MELO3C025774T4	MELO3C025774	Cleavage	REVOLUTA
miR167_1	miR167a/b/c/d/f	MELO3C019065T1	MELO3C019065	Cleavage	BASIC HELIX-LOOP-HELIX 38
	miR167a/b/c/d/f	MELO3C019065T2	MELO3C019065	Cleavage	BASIC HELIX-LOOP-HELIX 38
	miR167e	MELO3C002771T1	MELO3C002771	Cleavage	auxin response factor 6
	miR167e	MELO3C006235T1	MELO3C006235	Translation	unknown
	miR167e	MELO3C007105T1	MELO3C007105	Cleavage	auxin response factor 6
	miR167e	MELO3C007250T1	MELO3C007250	Translation	unknown
	miR167e	MELO3C007997T6	MELO3C007997	Cleavage	RNA-DIRECTED DNA METHYLATION 2
	miR167a/b/c/d/f	MELO3C012904T1	MELO3C012904	Translation	unknown
	miR167a/b/c/d/f	MELO3C013708T1	MELO3C013708	Cleavage	ring E3 ubiquitin ligase atl80
	miR167e	MELO3C015688T1	MELO3C015688	Translation	FAR1-related sequence 5
	miR167e	MELO3C016811T1	MELO3C016811	Cleavage	unknown
	miR167e	MELO3C022353T1	MELO3C022353	Cleavage	unknown
	miR167e	MELO3C023166T1	MELO3C023166	Translation	FT-interacting protein 1
	miR167e	MELO3C025070T1	MELO3C025070	Cleavage	auxin response factor 8
	miR167e	MELO3C025070T2	MELO3C025070	Cleavage	auxin response factor 8
miR169_1, miR169_2, miR169_8, miR169	miR169k	MELO3C002143T1	MELO3C002143	Cleavage	unknown
	miR169k	MELO3C002143T2	MELO3C002143	Cleavage	unknown
	miR169a/b/i/j/l/m	MELO3C002517T1	MELO3C002517	Cleavage	terpene synthase 14
	miR169a/b/i/j/l/m	MELO3C002517T2	MELO3C002517	Cleavage	terpene synthase 14
	miR169c/d/e/n/o	MELO3C004260T1	MELO3C004260	Translation	low quality protein: tmv resistance protein n-like
	miR169c/d/e/n/o	MELO3C004262T1	MELO3C004262	Translation	tir-nbs-lrr disease resistance protein
	miR169c/d/e/n/o	MELO3C004266T1	MELO3C004266	Translation	low quality protein: tmv resistance protein n-like
	miR169c/d/e/n/o	MELO3C004303T1	MELO3C004303	Translation	tmv resistance protein n-like
	miR169c/d/e/n/o	MELO3C004309T1	MELO3C004309	Translation	low quality protein: tmv resistance protein n-like
	miR169p/q/r/s/t	MELO3C005355T1	MELO3C005355	Translation	unknown
	miR169e/f/h/k/n	MELO3C006257T1	MELO3C006257	Cleavage	pigment defective 318
	miR169r	MELO3C006257T1	MELO3C006257	Translation	pigment defective 318
	miR169e/f/h/k/n	MELO3C006259T2	MELO3C006259	Cleavage	unknown
	miR169r	MELO3C006259T2	MELO3C006259	Translation	unknown
	miR169a/b/i/j/l/m/r	MELO3C006414T1	MELO3C006414	Cleavage	unknown
	miR169c/d/e/f/h/n/o	MELO3C006784T1	MELO3C006784	Cleavage	BASIC LEUCINE-ZIPPER 69
	miR169c/d/e/f/h/n/o	MELO3C006784T2	MELO3C006784	Cleavage	BASIC LEUCINE-ZIPPER 69
	miR169c/d/e/f/h/n/o	MELO3C006784T3	MELO3C006784	Cleavage	BASIC LEUCINE-ZIPPER 69
	miR169t	MELO3C007909T1	MELO3C007909	Translation	armadillo repeat only 1
	miR169a-t	MELO3C009551T1	MELO3C009551	Cleavage	nuclear factor Y, subunit A10
	miR169f/h	MELO3C009602T2	MELO3C009602	Cleavage	unknown
	miR169a/b/c/d/f/h/i/j/l/m/o	MELO3C009706T1	MELO3C009706	Cleavage	serine carboxypeptidase-like 45
	miR169a/b/i/j/l/m	MELO3C010808T1	MELO3C010808	Cleavage	subtilisin-like protease
	miR169c/d/f/h/o	MELO3C012601T1	MELO3C012601	Translation	unknown
	miR169c/d/f/h/o	MELO3C012601T2	MELO3C012601	Translation	unknown
	miR169p/q/r/s/t	MELO3C013351T1	MELO3C013351	Cleavage	unknown
	miR169a/b/c/d/e/i/j/l/m/n/o	MELO3C013732T1	MELO3C013732	Translation	phosphoserine aminotransferase
	miR169c/d/e/f/h/n/o	MELO3C014579T1	MELO3C014579	Cleavage	ATP-binding cassette G15
	miR169a/b/e/f/g/h/i/j/k/l/m/n/r/t	MELO3C014590T1	MELO3C014590	Cleavage	nuclear factor Y, subunit A1
	miR169a/b/e/f/g/h/i/j/k/l/m/n/r/t	MELO3C014590T2	MELO3C014590	Cleavage	nuclear factor Y, subunit A1
	miR169k	MELO3C016911T1	MELO3C016911	Cleavage	cytokinin oxidase 7
	miR169g	MELO3C017482T1	MELO3C017482	Cleavage	xyloglucan endotransglucosylase/hydrolase 22
	miR169a/b/i/j/l/m	MELO3C018046T2	MELO3C018046	Cleavage	unknown
	miR169p/q/r/s/t	MELO3C019480T1	MELO3C019480	Cleavage	unknown
	miR169g	MELO3C020099T1	MELO3C020099	Cleavage	cation/hydrogen exchanger 15
	miR169k	MELO3C020316T2	MELO3C020316	Cleavage	unknown
	miR169r	MELO3C021612T1	MELO3C021612	Cleavage	unknown
	miR169g	MELO3C021945T1	MELO3C021945	Cleavage	unknown
	miR169g	MELO3C021945T2	MELO3C021945	Cleavage	unknown
	miR169g	MELO3C021945T3	MELO3C021945	Cleavage	unknown
	miR169g	MELO3C021945T4	MELO3C021945	Cleavage	unknown
	miR169k	MELO3C022207T1	MELO3C022207	Cleavage	unknown
	miR169g	MELO3C022408T1	MELO3C022408	Cleavage	unknown
	miR169p/q/s	MELO3C023373T1	MELO3C023373	Translation	unknown
	miR169e/n	MELO3C023575T1	MELO3C023575	Translation	unknown
	miR169g	MELO3C024428T1	MELO3C024428	Translation	IMPAIRED OOMYCETE SUSCEPTIBILITY 1
	miR169c/d/f/h/o	MELO3C025905T1	MELO3C025905	Cleavage	unknown
	miR169r	MELO3C026004T1	MELO3C026004	Cleavage	unknown
	miR169t	MELO3C026928T1	MELO3C026928	Cleavage	unknown
miR171_1	miR171b/d	MELO3C002102T1	MELO3C002102	Cleavage	unknown
	miR171b/d	MELO3C002558T1	MELO3C002558	Cleavage	riboflavin kinase/FMN hydrolase
	miR171a/e/g	MELO3C004218T1	MELO3C004218	Translation	regulatory particle triple-A ATPase 5A
	miR171c/f	MELO3C004980T1	MELO3C004980	Translation	aspartate aminotransferase 1
	miR171b/d	MELO3C009195T1	MELO3C009195	Translation	unknown
	miR171b/d	MELO3C009788T1	MELO3C009788	Cleavage	cycling DOF factor 2
	miR171h	MELO3C010519T2	MELO3C010519	Cleavage	component of oligomeric golgi complex isoform 1
	miR171h	MELO3C010799T1	MELO3C010799	Cleavage	exocyst subunit exo70 family protein G1
	miR171a/c/e/f/g	MELO3C011591T1	MELO3C011591	Cleavage	nodulation-signaling pathway 2
	miR171b/d	MELO3C011591T1	MELO3C011591	Translation	nodulation-signaling pathway 2
	miR171h	MELO3C012714T1	MELO3C012714	Cleavage	SKU5 similar 3
	miR171h	MELO3C012714T2	MELO3C012714	Cleavage	SKU5 similar 3
	miR171a/c/e/f/g/h	MELO3C013865T1	MELO3C013865	Cleavage	unknown
	miR171a-h	MELO3C013947T1	MELO3C013947	Cleavage	HAIRY MERISTEM 3
	miR171b/d	MELO3C015700T1	MELO3C015700	Translation	unknown
	miR171a-g	MELO3C017547T1	MELO3C017547	Translation	HAIRY MERISTEM 4
	miR171a/c/e/f/g/h	MELO3C017548T1	MELO3C017548	Cleavage	HAIRY MERISTEM 4
	miR171b/d	MELO3C017548T1	MELO3C017548	Translation	HAIRY MERISTEM 4
	miR171h	MELO3C018128T1	MELO3C018128	Translation	unknown
	miR171h	MELO3C018128T2	MELO3C018128	Translation	unknown
	miR171a-h	MELO3C021146T1	MELO3C021146	Cleavage	HAIRY MERISTEM 3
	miR171a-h	MELO3C021146T2	MELO3C021146	Cleavage	HAIRY MERISTEM 3
	miR171a/c/e/f/g/h	MELO3C021424T1	MELO3C021424	Translation	BASIC LEUCINE ZIPPER TRANSCRIPTION FACTOR 67
	miR171a/c/e/f/g/h	MELO3C021424T2	MELO3C021424	Translation	BASIC LEUCINE ZIPPER TRANSCRIPTION FACTOR 67
	miR171h	MELO3C021880T1	MELO3C021880	Translation	nuclear assembly factor 1
	miR171b/d	MELO3C024769T1	MELO3C024769	Cleavage	benzyl alcohol o-benzoyltransferase-like
	miR171b/d	MELO3C025776T1	MELO3C025776	Cleavage	unknown
	miR171b/d	MELO3C025776T2	MELO3C025776	Cleavage	unknown
	miR171a/c/e/f/g	MELO3C025782T1	MELO3C025782	Cleavage	RRP41 like
	miR171b/d	MELO3C025782T1	MELO3C025782	Translation	RRP41 like
miR172	miR172b/c/e	MELO3C001949T1	MELO3C001949	Cleavage	unknown
	miR172b/c/e	MELO3C001949T2	MELO3C001949	Cleavage	unknown
	miR172b/c/e	MELO3C004218T1	MELO3C004218	Cleavage	regulatory particle triple-A ATPase 5A
	miR172b/c/e	MELO3C004422T1	MELO3C004422	Cleavage	ORGAN BOUNDARY 2
	miR172a-e	MELO3C005875T1	MELO3C005875	Cleavage	unknown
	miR172a-e	MELO3C005955T1	MELO3C005955	Translation	unknown
	miR172a/d	MELO3C007048T1	MELO3C007048	Translation	WRKY DNA-binding protein 35
	miR172a-e	MELO3C007572T1	MELO3C007572	Cleavage	FLORAL MUTANT 2
	miR172a-e	MELO3C007572T2	MELO3C007572	Cleavage	FLORAL MUTANT 2
	miR172b/c	MELO3C009541T1	MELO3C009541	Translation	unknown
	miR172b/c/e	MELO3C011109T1	MELO3C011109	Translation	unknown
	miR172a-e	MELO3C011722T1	MELO3C011722	Cleavage	TARGET OF EARLY ACTIVATION TAGGED (EAT) 1
	miR172a-e	MELO3C011722T2	MELO3C011722	Cleavage	TARGET OF EARLY ACTIVATION TAGGED (EAT) 1
	miR172a/d	MELO3C012073T1	MELO3C012073	Cleavage	snf1-related protein kinase regulatory subunit gamma-1-like isoform x2
	miR172b/c/e	MELO3C014063T1	MELO3C014063	Cleavage	unknown
	miR172b/c/e	MELO3C014063T2	MELO3C014063	Cleavage	unknown
	miR172a-e	MELO3C016149T1	MELO3C016149	Translation	cationic amino acid transporter 8
	miR172a-e	MELO3C016579T2	MELO3C016579	Cleavage	unknown
	miR172a-e	MELO3C017157T1	MELO3C017157	Cleavage	WRKY DNA-binding protein 61
	miR172a-e	MELO3C017407T1	MELO3C017407	Cleavage	homeobox protein 2
	miR172b/c/e	MELO3C019665T1	MELO3C019665	Cleavage	NAC domain containing protein 42
	miR172b/c/e	MELO3C020354T1	MELO3C020354	Translation	unknown
	miR172a-e	MELO3C020848T1	MELO3C020848	Cleavage	FLORAL MUTANT 2
	miR172a/d	MELO3C021442T1	MELO3C021442	Translation	histone deacetylase 9
	miR172a/d	MELO3C021442T2	MELO3C021442	Translation	histone deacetylase 9
	miR172a/d	MELO3C021442T3	MELO3C021442	Translation	histone deacetylase 9
	miR172b/c/e	MELO3C021853T1	MELO3C021853	Cleavage	unknown
	miR172b/c/e	MELO3C022154T1	MELO3C022154	Cleavage	unknown
	miR172b/c/e	MELO3C023212T2	MELO3C023212	Cleavage	unknown
	miR172b/c/e	MELO3C023649T2	MELO3C023649	Cleavage	unknown
	miR172b/c/e	MELO3C023649T3	MELO3C023649	Cleavage	unknown
	miR172a-e	MELO3C025726T1	MELO3C025726	Cleavage	TARGET OF EARLY ACTIVATION TAGGED (EAT) 1
miR1863	miR1863	MELO3C007098T1	MELO3C007098	Translation	LATERAL ORGAN BOUNDARIES DOMAIN GENE 36
	miR1863	MELO3C024633T2	MELO3C024633	Translation	ABI-1-like 1
	miR1863	MELO3C024633T3	MELO3C024633	Translation	ABI-1-like 1
	miR1863	MELO3C024633T4	MELO3C024633	Translation	ABI-1-like 1
miR2111	miR2111a/b	MELO3C006280T1	MELO3C006280	Translation	unknown
	miR2111a/b	MELO3C007707T1	MELO3C007707	Translation	unknown
	miR2111a/b	MELO3C012196T1	MELO3C012196	Translation	unknown
	miR2111a/b	MELO3C012571T1	MELO3C012571	Cleavage	lysophosphatidyl acyltransferase 5
	miR2111a/b	MELO3C012571T2	MELO3C012571	Cleavage	lysophosphatidyl acyltransferase 5
	miR2111a/b	MELO3C012571T3	MELO3C012571	Cleavage	lysophosphatidyl acyltransferase 5
	miR2111a/b	MELO3C012571T4	MELO3C012571	Cleavage	lysophosphatidyl acyltransferase 5
	miR2111a/b	MELO3C013441T1	MELO3C013441	Translation	unknown
	miR2111a/b	MELO3C014876T2	MELO3C014876	Cleavage	unknown
	miR2111a/b	MELO3C021267T1	MELO3C021267	Cleavage	unknown
	miR2111a/b	MELO3C021267T2	MELO3C021267	Cleavage	unknown
	miR2111a/b	MELO3C026024T1	MELO3C026024	Translation	a member of the DREB subfamily A-2 of ERF/AP2 transcription factor family
miR390	miR390a/b/c/d	MELO3C006742T1	MELO3C006742	Cleavage	unknown
	miR390a/b/c/d	MELO3C006742T2	MELO3C006742	Cleavage	unknown
	miR390a/b/c/d	MELO3C006890T1	MELO3C006890	Translation	EXTRA SPOROGENOUS CELLS
	miR390a/b/c/d	MELO3C007016T1	MELO3C007016	Translation	vacuolar protein sorting-associated protein 54-like
	miR390a/b/c/d	MELO3C010727T1	MELO3C010727	Cleavage	nad -binding rossmann-fold superfamily protein isoform 1
	miR390a/b/c/d	MELO3C010787T1	MELO3C010787	Cleavage	unknown
	miR390a/b/c/d	MELO3C013872T1	MELO3C013872	Translation	INOSITOL(1,4,5)P3 5-PHOSPHATASE II
	miR390a/b/c/d	MELO3C013872T2	MELO3C013872	Translation	INOSITOL(1,4,5)P3 5-PHOSPHATASE II
	miR390a/b/c/d	MELO3C013872T3	MELO3C013872	Translation	INOSITOL(1,4,5)P3 5-PHOSPHATASE II
	miR390a/b/c/d	MELO3C013872T4	MELO3C013872	Translation	INOSITOL(1,4,5)P3 5-PHOSPHATASE II
	miR390a/b/c/d	MELO3C013872T5	MELO3C013872	Translation	INOSITOL(1,4,5)P3 5-PHOSPHATASE II
	miR390a/b/c/d	MELO3C013872T6	MELO3C013872	Translation	INOSITOL(1,4,5)P3 5-PHOSPHATASE II
	miR390a/b/c/d	MELO3C018182T1	MELO3C018182	Translation	ubiquitin-specific protease 14
	miR390a/b/c/d	MELO3C025088T1	MELO3C025088	Cleavage	transmembrane kinase 1
miR393	miR393a/b/c	MELO3C003095T1	MELO3C003095	Translation	SODIUM POTASSIUM ROOT DEFECTIVE 2
	miR393a/b/c	MELO3C003095T2	MELO3C003095	Translation	SODIUM POTASSIUM ROOT DEFECTIVE 2
	miR393a/b/c	MELO3C004448T1	MELO3C004448	Cleavage	MINICHROMOSOME MAINTENANCE 5
	miR393a/b/c	MELO3C006172T1	MELO3C006172	Translation	cytochrome P450, family 704, subfamily A, polypeptide 2
	miR393a/b/c	MELO3C007227T1	MELO3C007227	Translation	pyruvate decarboxylase
	miR393a/b/c	MELO3C007227T2	MELO3C007227	Translation	pyruvate decarboxylase
	miR393a/b/c	MELO3C009695T1	MELO3C009695	Cleavage	unknown
	miR393a/b/c	MELO3C009757T1	MELO3C009757	Cleavage	unknown
	miR393a/b/c	MELO3C010422T1	MELO3C010422	Cleavage	unknown
	miR393a/b/c	MELO3C014799T1	MELO3C014799	Cleavage	auxin signaling F-box 2
	miR393a/b/c	MELO3C015898T1	MELO3C015898	Cleavage	TRANSPORT INHIBITOR RESPONSE 1
	miR393a/b/c	MELO3C015932T1	MELO3C015932	Translation	beta-xylosidase 2
	miR393a/b/c	MELO3C017156T1	MELO3C017156	Translation	isochorismate synthase 2
	miR393a/b/c	MELO3C019297T1	MELO3C019297	Cleavage	cellulose synthase-like B3
	miR393a/b/c	MELO3C025227T1	MELO3C025227	Cleavage	State transition 8
miR394	miR394a/b	MELO3C001956T1	MELO3C001956	Translation	sucrose synthase 6
	miR394a/b	MELO3C005356T1	MELO3C005356	Cleavage	CHLOROPLAST UNUSUAL POSITIONING 1
	miR394a/b	MELO3C006343T1	MELO3C006343	Cleavage	probable leucine-rich repeat receptor-like protein kinase at2g33170-like
	miR394a/b	MELO3C007811T1	MELO3C007811	Translation	G-box binding factor 1
	miR394a/b	MELO3C007811T2	MELO3C007811	Translation	G-box binding factor 1
	miR394a/b	MELO3C012053T1	MELO3C012053	Translation	THIOREDOXIN H2
	miR394a/b	MELO3C012244T1	MELO3C012244	Translation	unknown
	miR394a/b	MELO3C016049T1	MELO3C016049	Cleavage	chloroplast ribosome release factor 1
	miR394a/b	MELO3C022422T1	MELO3C022422	Cleavage	LEAF CURLING RESPONSIVENESS
	miR394a/b	MELO3C022422T2	MELO3C022422	Cleavage	LEAF CURLING RESPONSIVENESS
	miR394a/b	MELO3C023888T1	MELO3C023888	Cleavage	unknown
miR395	miR395b/c	MELO3C003626T1	MELO3C003626	Cleavage	unknown
	miR395b/c	MELO3C003626T2	MELO3C003626	Cleavage	unknown
	miR395b/c	MELO3C003626T3	MELO3C003626	Cleavage	unknown
	miR395a-f	MELO3C003753T1	MELO3C003753	Cleavage	GAST1 protein homolog 1
	miR395a/d/e/f	MELO3C004396T1	MELO3C004396	Translation	unknown
	miR395a/d/e/f	MELO3C004396T2	MELO3C004396	Translation	unknown
	miR395a/d/e/f	MELO3C004396T3	MELO3C004396	Translation	unknown
	miR395b/c	MELO3C004526T1	MELO3C004526	Cleavage	unknown
	miR395a/d/e/f	MELO3C005452T1	MELO3C005452	Translation	unknown
	miR395a-f	MELO3C006493T1	MELO3C006493	Cleavage	ATP sulfurylase 1
	miR395a/d/e/f	MELO3C007996T1	MELO3C007996	Cleavage	unknown
	miR395b/c	MELO3C008015T1	MELO3C008015	Cleavage	unknown
	miR395b/c	MELO3C009254T1	MELO3C009254	Cleavage	RHOMBOID-like 1
	miR395b/c	MELO3C009254T2	MELO3C009254	Cleavage	RHOMBOID-like 1
	miR395a-f	MELO3C010614T1	MELO3C010614	Cleavage	CHLORINA 1
	miR395b/c	MELO3C013698T1	MELO3C013698	Cleavage	histone acetyltransferase of the CBP family 12
	miR395b/c	MELO3C013859T1	MELO3C013859	Cleavage	unknown
	miR395b/c	MELO3C013868T1	MELO3C013868	Translation	ENT-KAURENOIC ACID OXYDASE 1
	miR395b/c	MELO3C013868T2	MELO3C013868	Translation	ENT-KAURENOIC ACID OXYDASE 1
	miR395b/c	MELO3C013868T3	MELO3C013868	Translation	ENT-KAURENOIC ACID OXYDASE 1
	miR395b/c	MELO3C014069T1	MELO3C014069	Translation	calcineurin B-like 3
	miR395a-f	MELO3C014280T1	MELO3C014280	Cleavage	ATP sulfurylase 1
	miR395a/d/e/f	MELO3C015244T1	MELO3C015244	Cleavage	Haspin-related gene
	miR395b/c	MELO3C016345T1	MELO3C016345	Cleavage	unknown
	miR395b/c	MELO3C017096T1	MELO3C017096	Cleavage	EXECUTER 2
	miR395b/c	MELO3C017096T2	MELO3C017096	Cleavage	EXECUTER 2
	miR395a/d/e/f	MELO3C018132T1	MELO3C018132	Cleavage	KINESIN-LIKE PROTEIN IN ARABIDOPSIS THALIANA C
	miR395b/c	MELO3C018645T1	MELO3C018645	Cleavage	unknown
	miR395a-f	MELO3C019602T1	MELO3C019602	Translation	ATP-binding cassette D2
	miR395a-f	MELO3C019630T1	MELO3C019630	Cleavage	unknown
	miR395a-f	MELO3C019630T2	MELO3C019630	Cleavage	unknown
	miR395a-f	MELO3C019630T3	MELO3C019630	Cleavage	unknown
	miR395a-f	MELO3C019630T4	MELO3C019630	Cleavage	unknown
	miR395a-f	MELO3C020271T1	MELO3C020271	Cleavage	MLP-like protein 28
	miR395a-f	MELO3C020271T2	MELO3C020271	Cleavage	MLP-like protein 28
	miR395a/d/e/f	MELO3C021014T1	MELO3C021014	Translation	KIP-RELATED PROTEIN 3
	miR395a/d/e/f	MELO3C021152T1	MELO3C021152	Cleavage	unknown
	miR395b/c	MELO3C022462T3	MELO3C022462	Cleavage	unknown
	miR395a-f	MELO3C022802T1	MELO3C022802	Cleavage	SULPHATE TRANSPORTER 2;2
	miR395a-f	MELO3C022802T2	MELO3C022802	Cleavage	SULPHATE TRANSPORTER 2;2
	miR395a-f	MELO3C022802T3	MELO3C022802	Cleavage	SULPHATE TRANSPORTER 2;2
miR396	miR396a-e	MELO3C002213T1	MELO3C002213	Cleavage	H(+)-ATPase 11
	miR396a-e	MELO3C002213T2	MELO3C002213	Cleavage	H(+)-ATPase 11
	miR396a-e	MELO3C002350T1	MELO3C002350	Cleavage	malate synthase
	miR396a/b/c/d	MELO3C002566T1	MELO3C002566	Cleavage	DWD hypersensitive to ABA 3
	miR396a/b/c/d	MELO3C002566T2	MELO3C002566	Cleavage	DWD hypersensitive to ABA 3
	miR396e	MELO3C002810T1	MELO3C002810	Cleavage	unknown
	miR396a-e	MELO3C004650T1	MELO3C004650	Cleavage	growth-regulating factor 5
	miR396e	MELO3C004864T1	MELO3C004864	Cleavage	CDK-subunit 2
	miR396e	MELO3C004864T2	MELO3C004864	Cleavage	CDK-subunit 2
	miR396a-e	MELO3C006174T1	MELO3C006174	Cleavage	growth-regulating factor 9
	miR396a-e	MELO3C006174T2	MELO3C006174	Cleavage	growth-regulating factor 9
	miR396a-e	MELO3C006674T1	MELO3C006674	Cleavage	unknown
	miR396e	MELO3C008019T1	MELO3C008019	Cleavage	unknown
	miR396a/b/c/d	MELO3C008343T1	MELO3C008343	Translation	unknown
	miR396a-e	MELO3C009444T1	MELO3C009444	Cleavage	growth-regulating factor 3
	miR396a-e	MELO3C010786T1	MELO3C010786	Cleavage	growth-regulating factor 1
	miR396b	MELO3C012084T1	MELO3C012084	Cleavage	40s ribosomal protein s9-2-like
	miR396a-e	MELO3C012467T1	MELO3C012467	Cleavage	f-box protein at3g54460-like
	miR396a-e	MELO3C013002T1	MELO3C013002	Cleavage	LysM-containing receptor-like kinase 3
	miR396e	MELO3C013034T1	MELO3C013034	Cleavage	vacuolar protein sorting 46.1
	miR396a/b/c/d	MELO3C013179T1	MELO3C013179	Cleavage	small nuclear ribonucleoprotein e-like
	miR396a/b/c/d	MELO3C013694T1	MELO3C013694	Cleavage	plant U-box 13
	miR396a-e	MELO3C014278T1	MELO3C014278	Cleavage	unknown
	miR396a/b/c/d	MELO3C015231T1	MELO3C015231	Cleavage	unknown
	miR396a/b/c/d	MELO3C015513T1	MELO3C015513	Cleavage	growth-regulating factor 5
	miR396e	MELO3C015780T1	MELO3C015780	Cleavage	unknown
	miR396a	MELO3C018877T1	MELO3C018877	Cleavage	unknown
	miR396a-e	MELO3C019165T1	MELO3C019165	Cleavage	NADH:CYTOCHROME B5 REDUCTASE 1
	miR396a/b/c/d	MELO3C020000T1	MELO3C020000	Cleavage	AZA-guanine resistant1
	miR396e	MELO3C021793T1	MELO3C021793	Cleavage	unknown
	miR396a-e	MELO3C022307T1	MELO3C022307	Cleavage	EMBRYO DEFECTIVE 3101
	miR396b	MELO3C022330T1	MELO3C022330	Translation	unknown
	miR396a-e	MELO3C023250T1	MELO3C023250	Translation	GLUCAN SYNTHASE-LIKE 2
	miR396e	MELO3C024086T1	MELO3C024086	Cleavage	HEAT SHOCK PROTEIN 70-7
	miR396e	MELO3C024532T1	MELO3C024532	Cleavage	unknown
	miR396a/b/c/d	MELO3C024662T1	MELO3C024662	Cleavage	rotamase CYP 3
	miR396a-e	MELO3C024739T1	MELO3C024739	Cleavage	growth-regulating factor 5
	miR396a/b/c/d	MELO3C025796T1	MELO3C025796	Cleavage	coatomer subunit beta-1-like
	miR396a/b/c/d	MELO3C025796T2	MELO3C025796	Cleavage	coatomer subunit beta-1-like
	miR396a/b/c/d	MELO3C025796T3	MELO3C025796	Cleavage	coatomer subunit beta-1-like
	miR396a/b/c/d	MELO3C025796T4	MELO3C025796	Cleavage	coatomer subunit beta-1-like
	miR396a/b/c/d	MELO3C025796T5	MELO3C025796	Cleavage	coatomer subunit beta-1-like
	miR396a-e	MELO3C025804T1	MELO3C025804	Cleavage	growth-regulating factor 5
	miR396a/b/c/d	MELO3C026387T1	MELO3C026387	Cleavage	pentatricopeptide repeat-containing protein at3g59040 isoform x2
miR397	miR397	MELO3C003228T1	MELO3C003228	Cleavage	LACCASE-LIKE MULTICOPPER OXIDASE 4
	miR397	MELO3C003213T1	MELO3C003213	Cleavage	laccase 7
	miR397	MELO3C003458T1	MELO3C003458	Translation	unknown
	miR397	MELO3C003745T1	MELO3C003745	Cleavage	unknown
	miR397	MELO3C007352T1	MELO3C007352	Translation	cysteine-rich RLK (RECEPTOR-like protein kinase) 26
	miR397	MELO3C009091T1	MELO3C009091	Translation	unknown
	miR397	MELO3C009189T1	MELO3C009189	Cleavage	LACCASE-LIKE MULTICOPPER OXIDASE 4
	miR397	MELO3C009247T1	MELO3C009247	Cleavage	laccase 17
	miR397	MELO3C009250T1	MELO3C009250	Cleavage	laccase 17
	miR397	MELO3C009997T1	MELO3C009997	Translation	beta-galactosidase 7
	miR397	MELO3C010834T1	MELO3C010834	Cleavage	unknown
	miR397	MELO3C013634T1	MELO3C013634	Cleavage	unknown
	miR397	MELO3C013634T2	MELO3C013634	Cleavage	unknown
	miR397	MELO3C014234T1	MELO3C014234	Cleavage	laccase 11
	miR397	MELO3C017903T1	MELO3C017903	Cleavage	periodic tryptophan protein 2
	miR397	MELO3C018099T1	MELO3C018099	Cleavage	polyubiquitin 14
	miR397	MELO3C020263T1	MELO3C020263	Translation	unknown
	miR397	MELO3C020569T1	MELO3C020569	Cleavage	LACCASE-LIKE MULTICOPPER OXIDASE 4
	miR397	MELO3C021033T1	MELO3C021033	Translation	unknown
	miR397	MELO3C022343T1	MELO3C022343	Cleavage	MACCI-BOU
	miR397	MELO3C022343T2	MELO3C022343	Cleavage	MACCI-BOU
	miR397	MELO3C022343T3	MELO3C022343	Cleavage	MACCI-BOU
	miR397	MELO3C024230T1	MELO3C024230	Translation	heat shock protein 91
	miR397	MELO3C024523T1	MELO3C024523	Translation	pleiotropic drug resistance 6
miR398	miR398a/b	MELO3C004454T1	MELO3C004454	Cleavage	BLUE COPPER BINDING PROTEIN
	miR398a/b	MELO3C004455T1	MELO3C004455	Cleavage	BLUE COPPER BINDING PROTEIN
	miR398b	MELO3C004631T1	MELO3C004631	Cleavage	unknown
	miR398a	MELO3C010381T1	MELO3C010381	Translation	unknown
	miR398a	MELO3C012937T1	MELO3C012937	Cleavage	unknown
	miR398b	MELO3C013988T1	MELO3C013988	Translation	unknown
	miR398b	MELO3C014007T1	MELO3C014007	Cleavage	copper chaperone for SOD1
	miR398b	MELO3C015374T1	MELO3C015374	Cleavage	copper/zinc superoxide dismutase 1
	miR398b	MELO3C015374T2	MELO3C015374	Cleavage	copper/zinc superoxide dismutase 1
	miR398b	MELO3C023406T1	MELO3C023406	Translation	unknown
	miR398a	MELO3C026431T1	MELO3C026431	Translation	plasmodesmata-located protein 6
	miR398a	MELO3C026431T2	MELO3C026431	Translation	plasmodesmata-located protein 6
miR399	miR399a	MELO3C013082T1	MELO3C013082	Cleavage	HYPERSENSITIVE TO ABA1
	miR399g	MELO3C003459T2	MELO3C003459	Cleavage	IRREGULAR XYLEM 9-LIKE
	miR399b/d/e	MELO3C004170T1	MELO3C004170	Cleavage	alkaline/neutral invertase A
	miR399g	MELO3C006087T1	MELO3C006087	Cleavage	unknown
	miR399g	MELO3C006817T1	MELO3C006817	Cleavage	unknown
	miR399b/d/e	MELO3C009250T1	MELO3C009250	Translation	laccase 17
	miR399g	MELO3C009579T1	MELO3C009579	Cleavage	unknown
	miR399g	MELO3C011605T1	MELO3C011605	Cleavage	unknown
	miR399b/d/e	MELO3C012861T1	MELO3C012861	Cleavage	phosphate transporter 1;4
	miR399b/c/d/e	MELO3C013082T1	MELO3C013082	Cleavage	HYPERSENSITIVE TO ABA1
	miR399b/d/e	MELO3C013314T1	MELO3C013314	Cleavage	unknown
	miR399g	MELO3C020608T1	MELO3C020608	Cleavage	unknown
	miR399g	MELO3C023621T1	MELO3C023621	Cleavage	short-chain dehydrogenase reductase 5
	miR399g	MELO3C024507T1	MELO3C024507	Cleavage	HOMEOBOX 51
	miR399g	MELO3C025054T1	MELO3C025054	Cleavage	EMBRYO DEFECTIVE 3129
	miR399b/d/e	MELO3C025346T1	MELO3C025346	Cleavage	unknown
miR408	miR408	MELO3C003590T1	MELO3C003590	Translation	unknown
	miR408	MELO3C003897T1	MELO3C003897	Cleavage	vegetative incompatibility protein het-e-1-like
	miR408	MELO3C008424T1	MELO3C008424	Cleavage	plantacyanin
	miR408	MELO3C011817T1	MELO3C011817	Cleavage	peptide chain release factor 1- mitochondrial
	miR408	MELO3C011817T2	MELO3C011817	Cleavage	peptide chain release factor 1- mitochondrial
	miR408	MELO3C022013T1	MELO3C022013	Translation	CDC2C
	miR408	MELO3C027302T1	MELO3C027302	Cleavage	plantacyanin
miR477	miR477b	MELO3C003700T1	MELO3C003700	Cleavage	unknown
	miR477b	MELO3C003700T2	MELO3C003700	Cleavage	unknown
	miR477b	MELO3C004272T1	MELO3C004272	Cleavage	cyclin-dependent protein
	miR477b	MELO3C004272T2	MELO3C004272	Cleavage	cyclin-dependent protein
	miR477b	MELO3C005671T1	MELO3C005671	Cleavage	unknown
	miR477b	MELO3C006229T1	MELO3C006229	Cleavage	replication factor C 3
	miR477b	MELO3C007888T1	MELO3C007888	Cleavage	vascular related NAC-domain protein 1
	miR477b	MELO3C008388T1	MELO3C008388	Cleavage	unknown
	miR477a	MELO3C010093T1	MELO3C010093	Translation	unknown
	miR477a/b	MELO3C010346T1	MELO3C010346	Cleavage	unknown
	miR477b	MELO3C012447T1	MELO3C012447	Translation	scarecrow-like 3
	miR477b	MELO3C016254T1	MELO3C016254	Translation	Trihelix trnascription factor
	miR477b	MELO3C019190T1	MELO3C019190	Cleavage	unknown
	miR477b	MELO3C020535T1	MELO3C020535	Translation	mitogen-activated protein kinase kinase kinase 13
	miR477a	MELO3C021445T1	MELO3C021445	Cleavage	pleiotropic drug resistance 11
	miR477b	MELO3C022402T1	MELO3C022402	Cleavage	pre-rrna-processing protein tsr1 homolog
	miR477b	MELO3C022402T2	MELO3C022402	Cleavage	pre-rrna-processing protein tsr1 homolog
	miR477b	MELO3C023560T1	MELO3C023560	Translation	unknown
	miR477b	MELO3C023560T2	MELO3C023560	Translation	unknown
	miR477b	MELO3C023648T1	MELO3C023648	Cleavage	unknown
	miR477a/b	MELO3C026237T1	MELO3C026237	Cleavage	RESTORATION ON GROWTH ON AMMONIA 2
miR530	miR530b	MELO3C003819T1	MELO3C003819	Cleavage	unknown
	miR530b	MELO3C006069T1	MELO3C006069	Cleavage	chitinase A
	miR530b	MELO3C006469T1	MELO3C006469	Cleavage	TANDEM ZINC KNUCKLE PROTEIN
	miR530b	MELO3C006469T2	MELO3C006469	Cleavage	TANDEM ZINC KNUCKLE PROTEIN
	miR530b	MELO3C006530T1	MELO3C006530	Translation	unknown
	miR530b	MELO3C006847T1	MELO3C006847	Translation	3-ketoacyl-CoA synthase 5
	miR530b	MELO3C008209T1	MELO3C008209	Translation	unknown
	miR530b	MELO3C014160T1	MELO3C014160	Translation	unknown
	miR530b	MELO3C017277T1	MELO3C017277	Cleavage	unknown
	miR530b	MELO3C019592T1	MELO3C019592	Cleavage	unknown
	miR530b	MELO3C022302T1	MELO3C022302	Cleavage	LATE ELONGATED HYPOCOTYL 1
	miR530b	MELO3C022302T2	MELO3C022302	Cleavage	LATE ELONGATED HYPOCOTYL 1
	miR530b	MELO3C022302T3	MELO3C022302	Cleavage	LATE ELONGATED HYPOCOTYL 1
	miR530b	MELO3C022302T4	MELO3C022302	Cleavage	LATE ELONGATED HYPOCOTYL 1
	miR530b	MELO3C024163T1	MELO3C024163	Cleavage	unknown
	miR530b	MELO3C026907T1	MELO3C026907	Cleavage	unknown
miR7129	miR7129	MELO3C010249T1	MELO3C010249	Cleavage	class V chitinase
	miR7129	MELO3C011526T1	MELO3C011526	Cleavage	unknown
	miR7129	MELO3C012812T1	MELO3C012812	Translation	unknown
	miR7129	MELO3C013774T1	MELO3C013774	Translation	methionine gamma-lyase
	miR7129	MELO3C021411T1	MELO3C021411	Cleavage	RING-H2 group F1A
	miR7129	MELO3C021411T2	MELO3C021411	Cleavage	RING-H2 group F1A
	miR7129	MELO3C021595T1	MELO3C021595	Translation	unknown
	miR7129	MELO3C021939T1	MELO3C021939	Cleavage	extra-large G-protein 1
	miR7129	MELO3C024122T1	MELO3C024122	Cleavage	unknown
	miR7129	MELO3C024176T1	MELO3C024176	Cleavage	AUXIN-INDUCED IN ROOT CULTURES 3
	miR7129	MELO3C024699T1	MELO3C024699	Cleavage	phytochrome-associated protein 2
miR7130	miR7130	MELO3C003221T1	MELO3C003221	Cleavage	acetyl Co-enzyme a carboxylase carboxyltransferase alpha subunit
	miR7130	MELO3C003221T2	MELO3C003221	Cleavage	acetyl Co-enzyme a carboxylase carboxyltransferase alpha subunit
	miR7130	MELO3C003221T3	MELO3C003221	Cleavage	acetyl Co-enzyme a carboxylase carboxyltransferase alpha subunit
	miR7130	MELO3C003846T1	MELO3C003846	Translation	unknown
	miR7130	MELO3C008080T1	MELO3C008080	Cleavage	unknown
	miR7130	MELO3C008080T2	MELO3C008080	Cleavage	unknown
	miR7130	MELO3C010880T1	MELO3C010880	Cleavage	b3 domain-containing protein at5g42700-like
	miR7130	MELO3C012134T1	MELO3C012134	Cleavage	unknown
	miR7130	MELO3C016756T1	MELO3C016756	Cleavage	unknown
	miR7130	MELO3C018636T1	MELO3C018636	Cleavage	metacaspase 1b
	miR7130	MELO3C019998T1	MELO3C019998	Cleavage	unknown
	miR7130	MELO3C023568T1	MELO3C023568	Cleavage	unknown
	miR7130	MELO3C026598T1	MELO3C026598	Cleavage	CDPK-related kinase 1
miR858	miR858	MELO3C002292T1	MELO3C002292	Cleavage	myb domain protein 86
	miR858	MELO3C003353T1	MELO3C003353	Translation	unknown
	miR858	MELO3C005569T1	MELO3C005569	Cleavage	myb domain protein 85
	miR858	MELO3C005707T1	MELO3C005707	Cleavage	myb domain protein 103
	miR858	MELO3C005772T1	MELO3C005772	Translation	myb domain protein 5
	miR858	MELO3C006366T1	MELO3C006366	Cleavage	myb domain protein 79
	miR858	MELO3C006700T1	MELO3C006700	Cleavage	PRODUCTION OF FLAVONOL GLYCOSIDES 1
	miR858	MELO3C006728T1	MELO3C006728	Cleavage	myb domain protein 78
	miR858	MELO3C013168T1	MELO3C013168	Cleavage	unknown
	miR858	MELO3C015731T1	MELO3C015731	Cleavage	ARABIDOPSIS THALIANA MYB DOMAIN PROTEIN 14
	miR858	MELO3C018773T1	MELO3C018773	Cleavage	MYB-like 102
	miR858	MELO3C019075T1	MELO3C019075	Translation	phosphatidyl inositol monophosphate 5 kinase 4
	miR858	MELO3C020172T1	MELO3C020172	Cleavage	unknown
	miR858	MELO3C020225T1	MELO3C020225	Translation	myb domain protein 20
	miR858	MELO3C020913T1	MELO3C020913	Translation	ARABIDOPSIS THALIANA RED CHLOROPHYLL CATABOLITE REDUCTASE
	miR858	MELO3C021284T1	MELO3C021284	Cleavage	PRODUCTION OF FLAVONOL GLYCOSIDES 1
	miR858	MELO3C021555T1	MELO3C021555	Cleavage	myb domain protein 21
	miR858	MELO3C021871T1	MELO3C021871	Cleavage	myb domain protein 9
	miR858	MELO3C022408T1	MELO3C022408	Translation	unknown
	miR858	MELO3C022997T1	MELO3C022997	Cleavage	ARABIDOPSIS THALIANA MYB DOMAIN PROTEIN 14
	miR858	MELO3C023633T1	MELO3C023633	Cleavage	myb domain protein 2
