# Supplementary material for: Genome-wide identification of Hami melon miRNAs with putative roles during fruit development
Source: PLoS One. 2017 Jul 24;12(7):e0180600. doi: 10.1371/journal.pone.0180600 (PMC5524408; doi:10.1371/journal.pone.0180600)
Supplement: S8 Table — (XLSX) [file pone.0180600.s012.xlsx]

## Sheet: 工作表1
S8 Table The targets of Hami melon-specific miRNAs.
miRNA	Transcript_ID of target	Gene_ID	Inhibition	Annotation
cme-miR1	MELO3C014948T1	MELO3C014948	Translation	HAESA-like 2
	MELO3C004803T1	MELO3C004803	Cleavage	unknown
	MELO3C004803T2	MELO3C004803	Cleavage	unknown
	MELO3C009562T1	MELO3C009562	Cleavage	unknown
	MELO3C023332T1	MELO3C023332	Cleavage	DEFECTIVE IN RNA-DIRECTED DNA METHYLATION 1
	MELO3C021084T3	MELO3C021084	Translation	MEMBRANE OF ER BODY 1
	MELO3C011794T1	MELO3C011794	Translation	unknown
	MELO3C021084T1	MELO3C021084	Translation	MEMBRANE OF ER BODY 1
	MELO3C021084T2	MELO3C021084	Translation	MEMBRANE OF ER BODY 1
	MELO3C004699T2	MELO3C004699	Cleavage	unknown
	MELO3C004699T1	MELO3C004699	Cleavage	unknown
	MELO3C026677T1	MELO3C026677	Translation	ERECTA-like 1
	MELO3C007240T2	MELO3C007240	Cleavage	unknown
	MELO3C023433T1	MELO3C023433	Translation	unknown
	MELO3C002023T1	MELO3C002023	Cleavage	unknown
	MELO3C023324T1	MELO3C023324	Cleavage	myo-inositol monophosphatase like 2
	MELO3C014748T1	MELO3C014748	Cleavage	unknown
	MELO3C013665T1	MELO3C013665	Translation	mechanosensitive channel of small conductance-like 6
	MELO3C020309T1	MELO3C020309	Translation	unknown
	MELO3C015441T1	MELO3C015441	Translation	unknown
	MELO3C017573T2	MELO3C017573	Translation	unknown
	MELO3C017573T1	MELO3C017573	Translation	unknown
	MELO3C026528T1	MELO3C026528	Translation	senescence-associated E3 ubiquitin ligase 1
cme-miR2	MELO3C004483T1	MELO3C004483	Cleavage	TIP GROWTH DEFECTIVE 1
cme-miR3	MELO3C022193T1	MELO3C022193	Translation	unknown
	MELO3C005849T2	MELO3C005849	Cleavage	p-loop containing nucleoside triphosphate hydrolases superfamily protein
	MELO3C005849T1	MELO3C005849	Cleavage	p-loop containing nucleoside triphosphate hydrolases superfamily protein
	MELO3C017764T1	MELO3C017764	Cleavage	unknown
	MELO3C017764T2	MELO3C017764	Cleavage	unknown
	MELO3C025183T2	MELO3C025183	Cleavage	DWARF 3
	MELO3C025183T1	MELO3C025183	Cleavage	DWARF 3
	MELO3C004654T1	MELO3C004654	Cleavage	unknown
	MELO3C004654T2	MELO3C004654	Cleavage	unknown
	MELO3C007107T1	MELO3C007107	Cleavage	unknown
	MELO3C006705T1	MELO3C006705	Cleavage	unknown
	MELO3C009158T1	MELO3C009158	Cleavage	SELT-like protein precursor
	MELO3C015938T2	MELO3C015938	Translation	dnaj homolog subfamily b member 11-like
	MELO3C015938T1	MELO3C015938	Translation	dnaj homolog subfamily b member 11-like
	MELO3C005661T1	MELO3C005661	Translation	unknown
cme-miR4	MELO3C022022T1	MELO3C022022	Cleavage	unknown
	MELO3C024865T1	MELO3C024865	Cleavage	NTM1 (NAC WITH TRANSMEMBRANE MOTIF 1)-LIKE 6
	MELO3C003563T1	MELO3C003563	Cleavage	F-BOX WITH WD-40 2
	MELO3C003563T4	MELO3C003563	Cleavage	F-BOX WITH WD-40 2
	MELO3C018453T2	MELO3C018453	Cleavage	fucosyltransferase 11
	MELO3C018453T1	MELO3C018453	Cleavage	fucosyltransferase 11
	MELO3C024002T1	MELO3C024002	Cleavage	unknown
	MELO3C021557T1	MELO3C021557	Cleavage	PLANT GROWTH ACTIVATOR 37
	MELO3C019044T2	MELO3C019044	Cleavage	EMBRYO DEFECTIVE 2804
	MELO3C019044T3	MELO3C019044	Cleavage	EMBRYO DEFECTIVE 2804
	MELO3C019044T1	MELO3C019044	Cleavage	EMBRYO DEFECTIVE 2804
	MELO3C003742T1	MELO3C003742	Translation	unknown
	MELO3C007949T1	MELO3C007949	Cleavage	SENESCENCE ASSOCIATED GENE 1
	MELO3C012822T1	MELO3C012822	Cleavage	Abnormal Leaf Shape 2
cme-miR5	MELO3C002817T1	MELO3C002817	Cleavage	eukaryotic translation initiation factor 3 subunit a
	MELO3C002822T1	MELO3C002822	Cleavage	unknown
	MELO3C002822T2	MELO3C002822	Cleavage	unknown
	MELO3C016073T1	MELO3C016073	Translation	unknown
	MELO3C022786T1	MELO3C022786	Cleavage	unknown
	MELO3C005109T3	MELO3C005109	Translation	unknown
	MELO3C002127T1	MELO3C002127	Translation	unknown
	MELO3C019510T1	MELO3C019510	Cleavage	homolog of RAD54
	MELO3C010204T1	MELO3C010204	Translation	leucine-rich repeat receptor-like serine threonine-protein kinase at2g24130-like
	MELO3C022786T2	MELO3C022786	Cleavage	unknown
	MELO3C024351T1	MELO3C024351	Translation	RELA/SPOT homolog 3
	MELO3C005109T1	MELO3C005109	Translation	unknown
	MELO3C021211T1	MELO3C021211	Cleavage	gibberellin 3-beta-dioxygenase 4-like
	MELO3C025057T1	MELO3C025057	Cleavage	autoinhibited Ca(2+)-ATPase, isoform 4
	MELO3C025057T2	MELO3C025057	Cleavage	autoinhibited Ca(2+)-ATPase, isoform 4
	MELO3C007220T3	MELO3C007220	Translation	unknown
	MELO3C008875T1	MELO3C008875	Cleavage	unknown
	MELO3C013931T1	MELO3C013931	Translation	G2484-1 protein
	MELO3C013931T2	MELO3C013931	Translation	G2484-1 protein
	MELO3C007295T1	MELO3C007295	Cleavage	unknown
	MELO3C021939T1	MELO3C021939	Translation	extra-large G-protein 1
	MELO3C004144T1	MELO3C004144	Translation	protein nrt1 ptr family -like
	MELO3C006329T1	MELO3C006329	Cleavage	unknown
	MELO3C007246T1	MELO3C007246	Translation	unknown
	MELO3C008642T1	MELO3C008642	Cleavage	unknown
	MELO3C017342T2	MELO3C017342	Cleavage	cyclin-dependent kinase D1;3
	MELO3C019822T1	MELO3C019822	Translation	SUPPRESSOR OF VARIEGATION 1
	MELO3C010961T1	MELO3C010961	Translation	cytochrome P450, family 722, subfamily A, polypeptide 1
	MELO3C021208T1	MELO3C021208	Cleavage	unknown
	MELO3C011842T1	MELO3C011842	Cleavage	multiple organellar RNA editing factor 1
	MELO3C021489T1	MELO3C021489	Translation	2A phosphatase associated protein of 46 kD
	MELO3C017342T1	MELO3C017342	Cleavage	cyclin-dependent kinase D1;3
	MELO3C018770T1	MELO3C018770	Cleavage	unknown
	MELO3C002212T1	MELO3C002212	Translation	unknown
	MELO3C022658T1	MELO3C022658	Translation	unknown
	MELO3C003468T1	MELO3C003468	Translation	homeobox gene 8
	MELO3C004378T1	MELO3C004378	Cleavage	ARABIDOPSIS THALIANA BASIC LEUCINE ZIPPER 63
	MELO3C025354T1	MELO3C025354	Cleavage	unknown
	MELO3C005434T1	MELO3C005434	Cleavage	unknown
	MELO3C018218T1	MELO3C018218	Translation	unknown
	MELO3C024516T1	MELO3C024516	Translation	REPRESSOR OF SILENCING1
cme-miR6	MELO3C004182T1	MELO3C004182	Cleavage	unknown
	MELO3C017478T1	MELO3C017478	Cleavage	xyloglucan endotransglycosylase 6
	MELO3C017200T1	MELO3C017200	Cleavage	probable lrr receptor-like serine threonine-protein kinase at1g74360-like
	MELO3C019429T1	MELO3C019429	Translation	unknown
	MELO3C019429T2	MELO3C019429	Translation	unknown
	MELO3C012807T1	MELO3C012807	Cleavage	regulatory particle AAA-ATPase 2b
	MELO3C005060T1	MELO3C005060	Cleavage	unknown
	MELO3C005060T2	MELO3C005060	Cleavage	unknown
	MELO3C005060T3	MELO3C005060	Cleavage	unknown
	MELO3C021436T2	MELO3C021436	Cleavage	unknown
	MELO3C021436T1	MELO3C021436	Cleavage	unknown
	MELO3C005471T1	MELO3C005471	Cleavage	tripeptidyl peptidase ii
	MELO3C021275T1	MELO3C021275	Cleavage	unknown
	MELO3C021275T2	MELO3C021275	Cleavage	unknown
	MELO3C005315T1	MELO3C005315	Cleavage	heavy metal associated isoprenylated plant protein 22
	MELO3C004393T1	MELO3C004393	Translation	ANXUR2
cme-miR7	MELO3C003950T1	MELO3C003950	Cleavage	COMPACT INFLORESCENCE 1
	MELO3C003950T2	MELO3C003950	Cleavage	COMPACT INFLORESCENCE 1
	MELO3C015791T1	MELO3C015791	Cleavage	unknown
	MELO3C024291T1	MELO3C024291	Cleavage	unknown
	MELO3C014571T1	MELO3C014571	Cleavage	unknown
	MELO3C011385T1	MELO3C011385	Cleavage	unknown
cme-miR8	MELO3C000135T1	MELO3C000135	Cleavage	genome poly
	MELO3C024409T1	MELO3C024409	Cleavage	unknown
	MELO3C007575T1	MELO3C007575	Translation	IRX15-LIKE
	MELO3C026332T2	MELO3C026332	Cleavage	INO80 ortholog
	MELO3C026332T1	MELO3C026332	Cleavage	INO80 ortholog
	MELO3C014263T1	MELO3C014263	Cleavage	mediator of rna polymerase ii transcription subunit 4-like
	MELO3C020372T1	MELO3C020372	Cleavage	unknown
	MELO3C025882T2	MELO3C025882	Cleavage	brassinosteroid-signaling kinase 5
	MELO3C007285T1	MELO3C007285	Translation	RING membrane-anchor 1
	MELO3C018815T3	MELO3C018815	Cleavage	unknown
	MELO3C018815T2	MELO3C018815	Cleavage	unknown
	MELO3C018081T2	MELO3C018081	Cleavage	DAWDLE
	MELO3C018815T1	MELO3C018815	Cleavage	unknown
	MELO3C018814T1	MELO3C018814	Cleavage	protein transparent testa 12-like
cme-miR9	MELO3C009647T1	MELO3C009647	Cleavage	TGACG (TGA) motif-binding protein 10
	MELO3C010313T1	MELO3C010313	Cleavage	unknown
	MELO3C023535T1	MELO3C023535	Cleavage	gamma response gene 1
	MELO3C022065T1	MELO3C022065	Cleavage	LITTLE NUCLEI1
	MELO3C008332T3	MELO3C008332	Cleavage	Clusters of Orthologous group 212
	MELO3C006983T4	MELO3C006983	Cleavage	probable protein phosphatase 2c 76
	MELO3C008332T1	MELO3C008332	Cleavage	Clusters of Orthologous group 212
	MELO3C008332T2	MELO3C008332	Cleavage	Clusters of Orthologous group 212
	MELO3C006983T6	MELO3C006983	Cleavage	probable protein phosphatase 2c 76
	MELO3C006983T2	MELO3C006983	Cleavage	probable protein phosphatase 2c 76
	MELO3C006983T3	MELO3C006983	Cleavage	probable protein phosphatase 2c 76
	MELO3C006983T5	MELO3C006983	Cleavage	probable protein phosphatase 2c 76
	MELO3C006983T1	MELO3C006983	Cleavage	probable protein phosphatase 2c 76
	MELO3C025407T1	MELO3C025407	Cleavage	COBRA-like protein 10 precursor
	MELO3C007377T1	MELO3C007377	Translation	protodermal factor 2
	MELO3C023455T1	MELO3C023455	Cleavage	unknown
	MELO3C022256T1	MELO3C022256	Translation	unknown
	MELO3C009585T1	MELO3C009585	Translation	unknown
	MELO3C009585T2	MELO3C009585	Translation	unknown
	MELO3C010962T1	MELO3C010962	Translation	unknown
	MELO3C007386T2	MELO3C007386	Translation	unknown
	MELO3C007386T1	MELO3C007386	Translation	unknown
	MELO3C003705T3	MELO3C003705	Cleavage	unknown
	MELO3C003705T2	MELO3C003705	Cleavage	unknown
	MELO3C003705T1	MELO3C003705	Cleavage	unknown
	MELO3C014487T1	MELO3C014487	Translation	chloride channel D
	MELO3C014487T2	MELO3C014487	Translation	chloride channel D
	MELO3C003076T5	MELO3C003076	Cleavage	PIGMENT DEFECTIVE 149
	MELO3C003076T3	MELO3C003076	Cleavage	PIGMENT DEFECTIVE 149
	MELO3C009932T1	MELO3C009932	Cleavage	plant alpha dioxygenase 1
	MELO3C003076T2	MELO3C003076	Cleavage	PIGMENT DEFECTIVE 149
	MELO3C003076T4	MELO3C003076	Cleavage	PIGMENT DEFECTIVE 149
	MELO3C007109T1	MELO3C007109	Cleavage	geranyl diphosphate synthase 1
	MELO3C005377T1	MELO3C005377	Cleavage	unknown
	MELO3C019970T1	MELO3C019970	Translation	unknown
	MELO3C004409T1	MELO3C004409	Cleavage	unknown
	MELO3C012144T1	MELO3C012144	Cleavage	C2H2-like zinc finger protein
	MELO3C012441T1	MELO3C012441	Cleavage	unknown
