# Supplementary material for: Genome-wide identification of Hami melon miRNAs with putative roles during fruit development
Source: PLoS One. 2017 Jul 24;12(7):e0180600. doi: 10.1371/journal.pone.0180600 (PMC5524408; doi:10.1371/journal.pone.0180600)
Supplement: S9 Table — Sheet 1: Cellular component category. Sheet 2: Molecular function category. Sheet 3: Biological process category. (XLS) [file pone.0180600.s013.xls]

## Sheet: cellular component
S9 Table GO enrichment analysis of the target genes.
Cellular component
#fg	53
#bg	2255
##Statistical test method: hypergeometric test
##FDR correction method: Benjamini and Hochberg
#Term	Database	ID	Input number	Background number	P-Value	Corrected P-Value	Input	Hyperlink
--------------------
#Term	Database	ID	Input number	Background number	P-Value	Corrected P-Value	Input	Hyperlink
--------------------
#Term	Database	ID	Input number	Background number	P-Value	Corrected P-Value	Input	Hyperlink
nucleus	Gene Ontology	GO:0005634	16	277	0.000369956	0.00258969	MELO3C018018|MELO3C004864|MELO3C011355|MELO3C019634|MELO3C007078|MELO3C019927|MELO3C025777|MELO3C026161|MELO3C007105|MELO3C010942|MELO3C022402|MELO3C019044|MELO3C002771|MELO3C004448|MELO3C018099|MELO3C009639	http://amigo.geneontology.org/cgi-bin/amigo/term_details?term=GO:0005634
apoplast	Gene Ontology	GO:0048046	6	49	0.000813718	0.00284801	MELO3C009247|MELO3C019634|MELO3C013811|MELO3C017478|MELO3C014234|MELO3C027302	http://amigo.geneontology.org/cgi-bin/amigo/term_details?term=GO:0048046
cytoplasm	Gene Ontology	GO:0005737	7	160	0.0772518	0.123804	MELO3C016049|MELO3C011817|MELO3C015374|MELO3C002127|MELO3C018099|MELO3C004448|MELO3C004864	http://amigo.geneontology.org/cgi-bin/amigo/term_details?term=GO:0005737
plasma membrane	Gene Ontology	GO:0005886	8	196	0.0836036	0.123804	MELO3C022343|MELO3C022613|MELO3C024635|MELO3C012714|MELO3C025552|MELO3C026479|MELO3C002817|MELO3C020317	http://amigo.geneontology.org/cgi-bin/amigo/term_details?term=GO:0005886
mitochondrion	Gene Ontology	GO:0005739	5	102	0.0884312	0.123804	MELO3C025447|MELO3C024662|MELO3C022343|MELO3C017200|MELO3C019634	http://amigo.geneontology.org/cgi-bin/amigo/term_details?term=GO:0005739
integral to membrane	Gene Ontology	GO:0016021	14	459	0.173257	0.202133	MELO3C006890|MELO3C026677|MELO3C012861|MELO3C017200|MELO3C025057|MELO3C006343|MELO3C022613|MELO3C002127|MELO3C024331|MELO3C015238|MELO3C026479|MELO3C008392|MELO3C014372|MELO3C002213	http://amigo.geneontology.org/cgi-bin/amigo/term_details?term=GO:0016021
membrane	Gene Ontology	GO:0016020	8	273	0.307898	0.307898	MELO3C010204|MELO3C018814|MELO3C019634|MELO3C014948|MELO3C014579|MELO3C004144|MELO3C016724|MELO3C019215	http://amigo.geneontology.org/cgi-bin/amigo/term_details?term=GO:0016020
--------------------

## Sheet: molecular function
S9 Table GO enrichment analysis of the target genes.
Molecular function
#fg	62
#bg	3616
##Statistical test method: hypergeometric test
##FDR correction method: Benjamini and Hochberg
#Term	Database	ID	Input number	Background number	P-Value	Corrected P-Value	Input	Hyperlink
--------------------
#Term	Database	ID	Input number	Background number	P-Value	Corrected P-Value	Input	Hyperlink
--------------------
#Term	Database	ID	Input number	Background number	P-Value	Corrected P-Value	Input	Hyperlink
DNA binding	Gene Ontology	GO:0003677	15	236	6.23709e-06	4.54222e-05	MELO3C026332|MELO3C023633|MELO3C021284|MELO3C022282|MELO3C002071|MELO3C025777|MELO3C007811|MELO3C007105|MELO3C010942|MELO3C017793|MELO3C012467|MELO3C002771|MELO3C004448|MELO3C017407|MELO3C009639	http://amigo.geneontology.org/cgi-bin/amigo/term_details?term=GO:0003677
ATP binding	Gene Ontology	GO:0005524	24	574	1.00938e-05	4.54222e-05	MELO3C027093|MELO3C025447|MELO3C005849|MELO3C006343|MELO3C025057|MELO3C026332|MELO3C007233|MELO3C014579|MELO3C024635|MELO3C004309|MELO3C004448|MELO3C004262|MELO3C004260|MELO3C018132|MELO3C006890|MELO3C026677|MELO3C013811|MELO3C004266|MELO3C012822|MELO3C004218|MELO3C017200|MELO3C005929|MELO3C012467|MELO3C002213	http://amigo.geneontology.org/cgi-bin/amigo/term_details?term=GO:0005524
chromatin binding	Gene Ontology	GO:0003682	5	36	0.00031528	0.000787719	MELO3C017793|MELO3C010942|MELO3C023633|MELO3C021284|MELO3C022282	http://amigo.geneontology.org/cgi-bin/amigo/term_details?term=GO:0003682
metal ion binding	Gene Ontology	GO:0046872	12	226	0.000350097	0.000787719	MELO3C010961|MELO3C014658|MELO3C013708|MELO3C014007|MELO3C015374|MELO3C006983|MELO3C024635|MELO3C013082|MELO3C025057|MELO3C024385|MELO3C005315|MELO3C002213	http://amigo.geneontology.org/cgi-bin/amigo/term_details?term=GO:0046872
copper ion binding	Gene Ontology	GO:0005507	5	48	0.00122283	0.0022011	MELO3C008424|MELO3C027302|MELO3C014234|MELO3C012714|MELO3C009247	http://amigo.geneontology.org/cgi-bin/amigo/term_details?term=GO:0005507
protein dimerization activity	Gene Ontology	GO:0046983	5	64	0.00441398	0.00662097	MELO3C026599|MELO3C026161|MELO3C002771|MELO3C025777|MELO3C007105	http://amigo.geneontology.org/cgi-bin/amigo/term_details?term=GO:0046983
transcription factor activity	Gene Ontology	GO:0003700	5	129	0.0685376	0.0771048	MELO3C007078|MELO3C026161|MELO3C009468|MELO3C025777|MELO3C022282	http://amigo.geneontology.org/cgi-bin/amigo/term_details?term=GO:0003700
oxidoreductase activity	Gene Ontology	GO:0016491	5	129	0.0685376	0.0771048	MELO3C012714|MELO3C010961|MELO3C005752|MELO3C022193|MELO3C014948	http://amigo.geneontology.org/cgi-bin/amigo/term_details?term=GO:0016491
zinc ion binding	Gene Ontology	GO:0008270	6	262	0.291447	0.291447	MELO3C011355|MELO3C009568|MELO3C007285|MELO3C000135|MELO3C012467|MELO3C022786	http://amigo.geneontology.org/cgi-bin/amigo/term_details?term=GO:0008270
--------------------

## Sheet: biological process
S9 Table GO enrichment analysis of the target genes.
Biological process
#fg	48
#bg	3638
##Statistical test method: hypergeometric test
##FDR correction method: Benjamini and Hochberg
#Term	Database	ID	Input number	Background number	P-Value	Corrected P-Value	Input	Hyperlink
--------------------
#Term	Database	ID	Input number	Background number	P-Value	Corrected P-Value	Input	Hyperlink
--------------------
#Term	Database	ID	Input number	Background number	P-Value	Corrected P-Value	Input	Hyperlink
transcription, DNA-dependent	Gene Ontology	GO:0006351	7	74	4.08746e-05	0.000245248	MELO3C011355|MELO3C025726|MELO3C010880|MELO3C007811|MELO3C007572|MELO3C017407|MELO3C011591	http://amigo.geneontology.org/cgi-bin/amigo/term_details?term=GO:0006351
rRNA processing	Gene Ontology	GO:0006364	5	38	0.000117049	0.00024901	MELO3C013811|MELO3C019927|MELO3C023560|MELO3C024662|MELO3C026387	http://amigo.geneontology.org/cgi-bin/amigo/term_details?term=GO:0006364
oxidation reduction	Gene Ontology	GO:0055114	16	452	0.000124505	0.00024901	MELO3C014658|MELO3C010727|MELO3C014007|MELO3C006890|MELO3C008424|MELO3C015374|MELO3C006343|MELO3C006172|MELO3C012714|MELO3C014234|MELO3C005752|MELO3C022613|MELO3C012817|MELO3C022193|MELO3C021211|MELO3C009247	http://amigo.geneontology.org/cgi-bin/amigo/term_details?term=GO:0055114
signal transduction	Gene Ontology	GO:0007165	5	61	0.00110523	0.00165785	MELO3C004309|MELO3C004266|MELO3C004262|MELO3C024662|MELO3C004260	http://amigo.geneontology.org/cgi-bin/amigo/term_details?term=GO:0007165
regulation of transcription, DNA-dependent	Gene Ontology	GO:0006355	9	214	0.00159655	0.00191586	MELO3C009468|MELO3C022282|MELO3C025777|MELO3C026237|MELO3C007105|MELO3C000135|MELO3C007078|MELO3C012447|MELO3C002771	http://amigo.geneontology.org/cgi-bin/amigo/term_details?term=GO:0006355
metabolic process	Gene Ontology	GO:0008152	7	160	0.00448235	0.00448235	MELO3C014568|MELO3C012571|MELO3C009979|MELO3C007227|MELO3C010623|MELO3C010808|MELO3C013774	http://amigo.geneontology.org/cgi-bin/amigo/term_details?term=GO:0008152
--------------------
