# Supplementary material for: Genome-wide identification of Hami melon miRNAs with putative roles during fruit development
Source: PLoS One. 2017 Jul 24;12(7):e0180600. doi: 10.1371/journal.pone.0180600 (PMC5524408; doi:10.1371/journal.pone.0180600)
Supplement: S10 Table — (XLSX) [file pone.0180600.s014.xlsx]

## Sheet: 工作表1
S10 Table The primers used in this study.
miRNA real-time quantitative RT-PCR
miRNA_ID	Forward primer (5' to 3')	Stem-loop RT primer (5' to 3')
cme-miR156g/h	CGGCGGTGACAGAAGAGAGG	GTCGTATCCAGTGCAGGGTCCGAGGTATTCGCACTGGATACGACGTGCTCC
cme-miR156i	CGGCGGTGACAGAAGAGAGT	GTCGTATCCAGTGCAGGGTCCGAGGTATTCGCACTGGATACGACGTGCTCA
cme-miR156f	CGGCGGTGACAGAAGATAGA	GTCGTATCCAGTGCAGGGTCCGAGGTATTCGCACTGGATACGACGTGCTCT
cme-miR172e	CGGCGGAGAATCTTGA	GTCGTATCCAGTGCAGGGTCCGAGGTATTCGCACTGGATACGACCTGCAG
Universal reverse primer	CAGTGCAGGGTCCGAGG
cme-miR4	ACACTCCAGCTGGGGAAGCCCGAGGGGAG	CTCAACTGGTGTCGTGGAGTCGGCAATTCAGTTGAGCGTCCCCT
Reverse primer	TGGTGTCGTGGAGTCG
U6 forward primer	U6 primers used for miRNA qRT-PCR were designed and provided by RIBOBIO (Guangzhou RIBOBIO Co., Ltd, Guangzhou, China)
U6 reverse primer
5' RACE-PCR
Target_ID	Outer reverse primer (5' to 3')	Inner reverse primer (5' to 3')
MELO3C002618T2	CTTCCGTGTTATCTGTTCCATAAGC	CACAGTTTAAGTGCAACCCATAATC
MELO3C010555T1	GCATTCCTTCTCAATCTCAATCACC	CTTCCGTGTTATCTGTTCCATAAGC
MELO3C024865T1	CCCTTCTATACTCTCATCCTGTTTC	GTGGTACGATACTCATGGACTAC
MELO3C004483T1	TGTTCGTGGAGCCGTTCAGG	CCTTGGTTACTATGCTCTTCAGTGGGCTGCTCTT
MELO3C023332T1	TGATCTTGGTTATGTCTGTCGCA	ATGTTCTAAGGACTTGGATGCCGCTGTAGATTCA
MELO3C003950T2	AGGAAGGCTGGTATGATGGTGG	ATCGTAATGTTGAAGCTCTGGAGCAGTATGGAGG
